# Supplementary material for: Variants in NEB and RIF1 genes on chr2q23 are associated with skeletal muscle index in Koreans: genome-wide association study
Source: Sci Rep. 2021 Mar 5;11:2333. doi: 10.1038/s41598-021-82003-y (PMC7935852; doi:10.1038/s41598-021-82003-y)
Supplement: Supplementary file 2 — Supplementary Information 2. [file 41598_2021_82003_MOESM2_ESM.xlsx]

## Sheet: Supplemental Information
Variants in NEB and RIF1 genes on chr2q23 are associated with skeletal muscle index in Koreans: Genome-wide association study
Kyung Jae Yoon, Youbin Yi, Jong Geol Do, Hyung-Lae Kim, Yong-Taek Lee, Han-Na Kim
Supplementary Table S1. Associations in the current study for previously reported SNPs for lean body mass
Supplementary Table S2. All SNPs in LD (r2>0.6) of identified lead SNP (rs138684936)
Supplementary Table S3. Genes mapped by positional, eQTL, and chromatin interaction mapping.
Supplementary Table S4. Significant single-tissue eQTLs for loci associated with SMI in all tissues
Supplementary Table S5. Chromatin interaction
Supplementary Table S6. Significant single-tissue sQTLs for SMI-associated SNPs in/near NEB
Supplementary Table S7. Supplementary Table S7. Phenome-wide association analysis (PheWAS) for the exonic variants in the genomic loci associated with the SMI and in LD (r2 > 0.6) with the independent genome-wide significant SNP (rs138684936)
Supplementary Table S8. Gene-based p-values for GO_bp: regulation of multicellular organism growth.

## Sheet: Suppl_TableS1
Note: SNP P-values were computed using the linear regression model of additive allelic effects in PLINK (N = 2,046 individuals). CHR, Chromosome; BP, base pair position on hg19; A1, effect (minor) allele; MAF, minor allele frequency; BETA, coefficient of A1 allele; P, SNP P-value for the SMI in current GWAS (* p < 0.05); PMID, PubMed ID; Reported P, SNP P-value for the lean body mass from the GWA…
Supplementary Table S1. Associations in the current study for previously reported SNPs for lean body mass
CHR	BP	SNP	A1	MAF	BETA	P	Reported P	Study	Reported phenotype	Reported gene	Initial sample size	Replication sample size
16	53828066	rs17817964	T	0.1388	0.06941	0.06581	6e-12	Ran et al. (2020), PMID: 32193455	lean mass	FTO	2,207 European ancestry individuals	44,296 European ancestry individuals
1	2957600	rs12409277	C	0.4087	-0.04859	0.07453	< 1.0.E-06	Urano et al. (2014), PMID:24863034	lean body mass	PRDM16	269 East Asian ancestry individuals	1,081 East Asian ancestry individuals
2	227121918	rs2943656	A	0.06831	0.05432	0.3047	1.5e-11	Zillikens et al. (2017), PMID: 28724990	whole body lean mass, appendicular lean mass	IRSI	37,450 European ancestry individuals, 842 Old Order Amish individuals	47,227 European ancestry individuals, 380 African American individuals, 8,034 Korean ancestry individuals, 7,834 Indian ancestry individuals
4	88258733	rs9991501	NA	NA	NA	NA	5.8e-09	Zillikens et al. (2017), PMID: 28724990	whole body lean mass, appendicular lean mass	HSD17B11
5	82815408	rs2287926	A	0.2115	-0.006473	0.8433	5e-07	Zillikens et al. (2017), PMID: 28724990	whole body lean mass, appendicular lean mass	VCAN
15	84587607	rs4842924	C	0.2253	-0.01696	0.599	7e-10	Zillikens et al. (2017), PMID: 28724990	whole body lean mass, appendicular lean mass	ADAMTSL3
16	53819169	rs9936385	C	0.1262	0.07262	0.06467	7e-13	Zillikens et al. (2017), PMID: 28724990	whole body lean mass	FTO
1	113236421	rs1110043	A	0.288	0.03626	0.2205	5.7e-05	Zillikens et al. (2017), PMID: 28724990	whole body lean mass	MOV10
1	186090370	rs2146098	A	0.4029	0.003856	0.8846	0.0095	Zillikens et al. (2017), PMID: 28724990	whole body lean mass	HMCN1
1	113247127	rs2999156	C	0.3607	0.02115	0.4484	1.1e-05	Zillikens et al. (2017), PMID: 28724990	whole body lean mass	RHOC
6	115897699	rs10223402	A	0.01114	0.4095	1.2.E-03*	0.0003	Zillikens et al. (2017), PMID: 28724990	whole body lean mass, appendicular lean mass	FRK
7	134100951	rs7795758	G	0.1371	0.04193	0.2803	0.0016	Zillikens et al. (2017), PMID: 28724990	whole body lean mass	AKR1B1
7	93197732	rs9641123	C	0.2907	-0.006956	0.8156	4.3e-06	Zillikens et al. (2017), PMID: 28724990	whole body lean mass	CALCR
13	74108587	rs1028883	T	0.28	-0.02957	0.322	7.1e-06	Zillikens et al. (2017), PMID: 28724990	whole body lean mass	KLF12
16	53798158	rs7206790	NA	NA	NA	NA	5.6e-08	Zillikens et al. (2017), PMID: 28724990	whole body lean mass	FTO
6	122902990	rs1991642	G	0.1352	0.03147	0.4152	4.7e-08	Zillikens et al. (2017), PMID: 28724990	appendicular lean mass	PKIB
9	113014768	rs4135187	T	0.2357	0.03663	0.2371	1.3e-06	Zillikens et al. (2017), PMID: 28724990	appendicular lean mass	TXN
10	66930174	rs4345856	NA	NA	NA	NA	1.9e-06	Zillikens et al. (2017), PMID: 28724990	appendicular lean mass	CTNNA3
18	60165624	rs397858888	NA	NA	NA	NA	2e-09	Tachmazidou et al. (2017), PMID: 28552196	lean body mass	RNU4-17P - AC090771.1	3,399 whole genome sequenced individuals, 11,801 European ancestry individuals	10,676 European ancestry individuals
7	154888650	rs73169094	NA	NA	NA	NA	3e-08	Tachmazidou et al. (2017), PMID: 28552196	lean body mass	DPP6
16	53780451	rs9972653	NA	NA	NA	NA	5e-09	Tachmazidou et al. (2017), PMID: 28552196	lean body mass	FTO
2	174808899	rs4325816	C	0.02301	0.09963	0.2594	7.68e-06	Guo et al. (2013), PMID: 23108985	appendicular lean mass-hip bone size phenotype, appendicular lean mass-appendicular bone size phenotype	SP3	1,627 Han Chinese individuals	2,286 European ancestry individuals
4	44843214	rs4145971	T	0.2105	0.01625	0.6069	5.27e-07	Guo et al. (2013), PMID: 23108985	appendicular lean mass-hip bone size	RP11-55C6.1
4	80028885	rs961719	NA	NA	NA	NA	6.24e-07	Guo et al. (2013), PMID: 23108985	appendicular lean mass-hip bone size phenotype, appendicular lean mass-appendicular bone size phenotype	non-coding
4	80059123	rs12648730	G	0.09109	-0.01903	0.6812	6.7e-07	Guo et al. (2013), PMID: 23108985	appendicular lean mass-hip bone size phenotype, appendicular lean mass-appendicular bone size phenotype	RP11-438E5.1
4	80060207	rs1584984	A	0.09012	-0.01105	0.8122	3.43e-07	Guo et al. (2013), PMID: 23108985	appendicular lean mass-hip bone size phenotype, appendicular lean mass-appendicular bone size phenotype	non-coding
10	32084479	rs11008640	C	0.4983	0.01187	0.6576	3.93e-06	Guo et al. (2013), PMID: 23108985	appendicular lean mass-appendicular bone size phenotype	ARHGAP12
10	119255695	rs2768331	G	0.2672	0.03729	0.224	8.15e-06	Guo et al. (2013), PMID: 23108985	appendicular lean mass-hip bone size phenotype	EMX2OS
11	58472799	rs2507838	A	0.0453	0.01551	0.8051	1.68e-08	Guo et al. (2013), PMID: 23108985	appendicular lean mass-appendicular bone size	GLYAT
11	58506908	rs7116722	A	0.0453	0.008204	0.8962	7.94e-08	Guo et al. (2013), PMID: 23108985	appendicular lean mass-appendicular bone size	GLYAT
11	58515163	rs11826261	T	0.0453	0.008204	0.8962	6.8e-08	Guo et al. (2013), PMID: 23108985	appendicular lean mass-appendicular bone size
12	1205802	rs10505721	NA	NA	NA	NA	6.44e-07	Guo et al. (2013), PMID: 23108985	appendicular lean mass-hip bone size phenotype	ERC1
12	118987183	rs11068990	C	0.01962	0.03225	0.7304	6.62e-06	Guo et al. (2013), PMID: 23108985	appendicular lean mass-hip bone size phenotype, appendicular lean mass-appendicular bone size phenotype	RP11-121J20.1-001
14	36897836	rs12891306	G	0.226	0.05782	0.07582	7.04e-06	Guo et al. (2013), PMID: 23108985	appendicular lean mass-hip bone size phenotype	SFTA3
15	74573907	rs901130	G	0.4809	0.01759	0.5053	5.1e-06	Guo et al. (2013), PMID: 23108985	appendicular lean mass-hip bone size phenotype, appendicular lean mass-appendicular bone size phenotype	CCDC33
8	110109851	rs16892496	C	0.4971	-0.03725	0.1614	7.55e-08	Liu et al. (2009), PMID: 19268274	lean body mass	TRHR	973 European ancestry individuals	1,488 European ancestry individuals, 1,972 European ancestry individuals from 593 families, 2,955 Chinese ancestry individuals
8	110115676	rs7832552	T	0.4981	-0.04276	0.108	4e-10	Liu et al. (2009), PMID: 19268274	lean body mass	TRHR

## Sheet: Suppl_TableS2
Note: SNP P-values were computed using the linear regression model of additive allelic effects in PLINK (N = 2,046 individuals). The P-values of the genome-wide significance is printed in bold font. See Online Methods for the definition of independent significant SNPs. rsID, rs number of the SNP; chr, Chromosome; pos, base pair position on hg19; non_effect_allele, Non-effect/non-risk allele if it…
Supplementary Table S2. All SNPs in LD (r2>0.6) of identified lead SNP (rs138684936)
rsID	chr	pos	non_effect_allele	effect_allele	MAF	gwasP	beta	se	r2	IndSigSNP	nearestGene	dist	func	CADD	RDB	minChrState	commonChrState	posMapFilt	eqtlMapFilt	ciMapFilt
rs138684936	2	152366574	C	A	0.2123	8.918e-09	0.2167	0.03753	1	rs138684936	NEB	0	intronic	0.465	6	4	15	0	0	0
rs4664055	2	152402171	A	C	0.244	9.833e-07	0.1623	0.03306	0.805193	rs138684936	NEB	0	intronic	2.688	7	4	15	0	0	0
rs7585717	2	152382199	G	A	0.247	1.169e-06	0.1615	0.03312	0.803594	rs138684936	NEB	0	intronic	5.959	6	4	15	0	0	0
rs6433482	2	152389542	C	T	0.244	1.169e-06	0.1615	0.03312	0.806833	rs138684936	NEB	0	intronic	5.663	7	4	15	0	0	0
rs10187997	2	152395969	T	C	0.244	1.169e-06	0.1615	0.03312	0.816219	rs138684936	NEB	0	intronic	6.812	6	4	15	0	0	0
rs9287981	2	152396340	G	A	0.244	1.169e-06	0.1615	0.03312	0.816219	rs138684936	NEB	0	intronic	8.57	6	4	15	0	0	0
rs9287982	2	152396441	G	A	0.244	1.169e-06	0.1615	0.03312	0.816219	rs138684936	NEB	0	intronic	1.045	6	4	15	0	0	0
rs6725513	2	152398403	C	T	0.244	1.169e-06	0.1615	0.03312	0.816219	rs138684936	NEB	0	intronic	3.165	7	4	15	0	0	0
rs6735678	2	152398572	A	G	0.244	1.169e-06	0.1615	0.03312	0.816219	rs138684936	NEB	0	intronic	3.282	7	4	15	0	0	0
rs7563568	2	152400705	G	A	0.2431	1.169e-06	0.1615	0.03312	0.808408	rs138684936	NEB	0	intronic	0.735	5	1	15	0	0	0
rs7602828	2	152400732	T	C	0.2431	1.169e-06	0.1615	0.03312	0.808408	rs138684936	NEB	0	intronic	5.287	7	1	15	0	0	0
rs4233649	2	152358743	G	A	0.247	1.616e-06	0.1588	0.03301	0.803594	rs138684936	RIF1:NEB	0:0	intronic	2.12	6	4	15	0	0	0
rs7419956	2	152358932	C	T	0.247	1.616e-06	0.1588	0.03301	0.803594	rs138684936	RIF1:NEB	0:0	intronic	4.69	6	4	15	0	0	0
2_152360136_b37	2	152360136	A	AT	0.247	1.616e-06	0.1588	0.03301	0.803594	rs138684936	RIF1:NEB	0:0	intronic	0.049	NA	4	15	0	0	0
rs6719297	2	152364199	A	G	0.247	1.616e-06	0.1588	0.03301	0.803594	rs138684936	RIF1:NEB	0:0	intronic	2.651	6	4	15	0	0	0
rs10432479	2	152365775	C	T	0.247	1.616e-06	0.1588	0.03301	0.803594	rs138684936	NEB	0	intronic	4.173	6	4	15	0	0	0
rs7558940	2	152368055	G	C	0.247	1.616e-06	0.1588	0.03301	0.803594	rs138684936	NEB	0	intronic	4.854	7	4	15	0	0	0
rs10182296	2	152371733	A	G	0.247	1.616e-06	0.1588	0.03301	0.803594	rs138684936	NEB	0	intronic	3.508	7	4	15	0	0	0
rs13391309	2	152375935	T	C	0.247	1.616e-06	0.1588	0.03301	0.803594	rs138684936	NEB	0	intronic	0.012	7	4	15	0	0	0
rs2288198	2	152383913	C	T	0.246	1.742e-06	0.1587	0.0331	0.808299	rs138684936	NEB	0	intronic	3.707	7	4	15	0	0	0
rs10930688	2	152384377	C	T	0.246	1.742e-06	0.1587	0.0331	0.808299	rs138684936	NEB	0	intronic	0.566	6	4	15	0	0	0
rs4233650	2	152386190	G	A	0.245	1.742e-06	0.1587	0.0331	0.813037	rs138684936	NEB	0	intronic	0.037	7	4	15	0	0	0
rs4233651	2	152386392	C	A	0.245	1.742e-06	0.1587	0.0331	0.813037	rs138684936	NEB	0	intronic	1.844	7	4	15	0	0	0
rs6433481	2	152387762	C	T	0.245	1.742e-06	0.1587	0.0331	0.813037	rs138684936	NEB	0	intronic	5.285	7	4	15	0	0	0
rs7566225	2	152369791	T	C	0.248	1.75e-06	0.158	0.03295	0.798922	rs138684936	NEB	0	intronic	0.936	5	4	15	0	0	0
rs3815852	2	152362398	C	G	0.247	1.78e-06	0.1581	0.03301	0.803594	rs138684936	RIF1:NEB	0:0	intronic	4.421	6	4	15	0	0	0
rs1338379057	2	152389260	C	CT	0.248	2.029e-06	0.1572	0.03299	0.784651	rs138684936	NEB	0	intronic	2.018	NA	4	15	0	0	0
rs2288195	2	152349026	A	G	0.2431	2.706e-06	0.1562	0.03319	0.728257	rs138684936	RIF1:NEB	0:0	intronic	5.321	7	4	15	0	0	0
rs4664455	2	152350462	C	T	0.2371	2.708e-06	0.1563	0.03322	0.741455	rs138684936	RIF1:NEB	0:0	intronic	3.856	5	4	15	0	0	0
rs2432951	2	152281935	C	A	0.2341	2.923e-06	0.1547	0.03298	0.797334	rs138684936	RIF1	0	intronic	0.207	6	4	5	0	0	0
rs59898635	2	152413293	CA	C	0.252	3.449e-06	0.1514	0.03253	0.75549	rs138684936	NEB	0	intronic	3.443	NA	4	15	0	0	0
rs3213818	2	152402711	G	A	0.252	3.491e-06	0.1525	0.03277	0.766232	rs138684936	NEB	0	intronic	3.769	5	4	15	0	0	0
rs10208825	2	152403682	G	A	0.252	3.491e-06	0.1525	0.03277	0.766232	rs138684936	NEB	0	intronic	4.884	7	4	15	0	0	0
rs2288201	2	152404294	T	C	0.252	3.491e-06	0.1525	0.03277	0.766232	rs138684936	NEB	0	intronic	4.237	7	4	15	0	0	0
rs10174130	2	152406617	C	T	0.252	3.491e-06	0.1525	0.03277	0.766232	rs138684936	NEB	0	intronic	2.9	6	4	15	0	0	0
rs61345365	2	152259269	T	G	0.1964	4.083e-06	0.1539	0.03332	0.759594	rs138684936	RIF1	7127	intergenic	0.336	6	5	15	0	0	0
rs13002073	2	152278102	T	C	0.2341	5.16e-06	0.1514	0.03313	0.797334	rs138684936	RIF1	0	intronic	4.402	5	4	4	0	0	0
rs34579746	2	152488449	C	G	0.2054	5.24e-06	0.1804	0.03949	0.832566	rs138684936	NEB	0	intronic	0.407	7	4	15	0	0	0
rs1433781550	2	152287285	G	GC	0.2431	5.33e-06	0.1497	0.03281	0.736633	rs138684936	RIF1	0	intronic	0.805	NA	4	4	0	0	0
rs2432936	2	152292407	A	G	0.2421	5.33e-06	0.1497	0.03281	0.730757	rs138684936	RIF1	0	intronic	0.294	5	4	4	0	0	0
rs2444272	2	152293620	T	C	0.2381	5.346e-06	0.1498	0.03284	0.747324	rs138684936	RIF1	0	intronic	7.028	NA	4	4	0	0	0
rs6715917	2	152290423	C	T	0.2421	5.459e-06	0.1499	0.03288	0.730757	rs138684936	RIF1	0	intronic	0.408	6	4	4	0	0	0
rs7575451	2	152352843	G	C	0.249	5.498e-06	0.1506	0.03305	0.774566	rs138684936	RIF1:NEB	0:0	exonic	16.93	6	4	15	1	1	1
2_152352251_b37	2	152352251	T	TTAAG	0.249	5.498e-06	0.1506	0.03305	0.774566	rs138684936	RIF1:NEB	0:0	intronic	8.187	NA	4	15	0	0	0
rs2444263	2	152311570	A	G	0.244	6.114e-06	0.1497	0.03302	0.742548	rs138684936	RIF1	0	exonic	12.39	NA	4	4	0	1	0
rs2123465	2	152320118	A	G	0.2421	6.114e-06	0.1497	0.03302	0.730757	rs138684936	RIF1	0	exonic	0.522	NA	3	4	0	0	0
rs2432941	2	152303171	A	G	0.244	6.114e-06	0.1497	0.03302	0.742548	rs138684936	RIF1	0	intronic	1.36	5	4	4	0	0	0
rs2444274	2	152324789	C	G	0.244	6.114e-06	0.1497	0.03302	0.730108	rs138684936	RIF1	0	intronic	1.136	6	4	4	0	0	0
rs4474880	2	152333812	A	G	0.244	6.114e-06	0.1497	0.03302	0.742548	rs138684936	RIF1	0	UTR3	3.074	6	4	5	0	0	0
rs199700260	2	152335434	T	TG	0.244	6.114e-06	0.1497	0.03302	0.742548	rs138684936	RIF1	0	UTR3	0.467	NA	4	5	0	0	0
rs1276729531	2	152338538	A	AG	0.244	6.114e-06	0.1497	0.03302	0.742548	rs138684936	RIF1	0	UTR3	1.131	NA	4	5	0	0	0
rs2444257	2	152322095	T	A	0.2381	6.126e-06	0.1498	0.03305	0.747324	rs138684936	RIF1	0	exonic	0.028	5	4	4	0	0	0
rs1065177	2	152331418	G	C	0.2401	6.126e-06	0.1498	0.03305	0.759178	rs138684936	RIF1	0	exonic	3.515	5	2	4	0	0	0
rs2444270	2	152301306	T	A	0.2401	6.126e-06	0.1498	0.03305	0.759178	rs138684936	RIF1	0	intronic	3.924	6	4	4	0	0	0
rs2432944	2	152306035	C	T	0.2381	6.126e-06	0.1498	0.03305	0.747324	rs138684936	RIF1	0	intronic	3.468	7	4	4	0	0	0
rs2444266	2	152308875	C	T	0.2381	6.126e-06	0.1498	0.03305	0.747324	rs138684936	RIF1	0	intronic	0.484	NA	4	4	0	0	0
rs2444262	2	152313489	C	T	0.2381	6.126e-06	0.1498	0.03305	0.747324	rs138684936	RIF1	0	intronic	2.371	NA	4	4	0	0	0
rs35044903	2	152314547	CA	C	0.2381	6.126e-06	0.1498	0.03305	0.747324	rs138684936	RIF1	0	intronic	1.34	NA	4	4	0	0	0
rs2444260	2	152315549	T	G	0.2381	6.126e-06	0.1498	0.03305	0.747324	rs138684936	RIF1	0	intronic	1.84	NA	4	5	0	0	0
rs3815851	2	152336428	G	A	0.2381	6.126e-06	0.1498	0.03305	0.747324	rs138684936	RIF1	0	UTR3	0.037	6	4	5	0	0	0
rs3771900	2	152349394	A	G	0.244	6.431e-06	0.1502	0.0332	0.725855	rs138684936	RIF1:NEB	0:0	intronic	4.391	5	4	15	0	0	0
rs4315520	2	152271907	A	G	0.251	9.227e-06	0.1463	0.03292	0.717791	rs138684936	RIF1	0	intronic	3.557	7	4	4	0	0	0
rs1378794381	2	152270800	CAAA	C	0.247	9.359e-06	0.1464	0.03295	0.733101	rs138684936	RIF1	0	intronic	1.458	NA	4	4	0	0	0
rs2432938	2	152297172	C	T	0.2381	1.12e-05	0.1452	0.03298	0.747324	rs138684936	RIF1	0	intronic	2.917	5	4	4	0	0	0
rs12996964	2	152393422	T	C	0.2014	1.162e-05	0.1526	0.03471	0.881427	rs138684936	NEB	0	intronic	0.462	6	4	15	0	0	0
rs2432955	2	152331999	T	G	0.2421	1.181e-05	0.1451	0.03304	0.730757	rs138684936	RIF1	0	UTR3	2.388	6	2	5	0	0	0
rs1478523908	2	152245670	T	TTTG	0.2044	1.564e-05	0.1437	0.0332	0.717495	rs138684936	TNFAIP6	9109	intergenic	1.774	NA	5	15	0	0	0
rs7597735	2	152382329	A	G	0.2877	1.835e-05	0.1365	0.03179	0.614644	rs138684936	NEB	0	intronic	3.264	5	4	15	0	0	0
rs577381350	2	152355405	TAAAA	T	0.2758	2.216e-05	0.1381	0.03249	0.634196	rs138684936	RIF1:NEB	0:0	intronic	3.17	NA	4	15	0	0	0
rs577381350	2	152355405	TAAA	T	0.03274	2.216e-05	0.1381	0.03249	0.634196	rs138684936	RIF1:NEB	0:0	NA	3.234	NA	4	15	0	0	0
rs6707824	2	152243371	A	C	0.2004	2.926e-05	0.1396	0.03333	0.737994	rs138684936	TNFAIP6	6810	intergenic	2.093	6	5	15	0	0	0
rs10210564	2	152388706	G	A	0.2192	3.839e-05	0.1419	0.0344	0.781251	rs138684936	NEB	0	intronic	2.597	7	4	15	0	0	0
rs6709886	2	152490219	G	A	0.2272	6.591e-05	0.1348	0.0337	0.729149	rs138684936	NEB	0	exonic	0.513	4	4	15	0	0	0
rs4599105	2	152481846	A	G	0.2282	7.25e-05	0.1325	0.03333	0.724198	rs138684936	NEB	0	intronic	0.073	6	4	15	0	0	0
rs4664065	2	152482461	C	T	0.2252	7.678e-05	0.1326	0.03346	0.739163	rs138684936	NEB	0	intronic	11.2	7	4	15	0	0	0
rs13383484	2	152489554	C	T	0.2252	8.915e-05	0.1324	0.03372	0.739163	rs138684936	NEB	0	intronic	7.353	3a	4	15	0	0	0
rs4664493	2	152492324	A	G	0.2282	8.968e-05	0.1323	0.03371	0.715422	rs138684936	NEB	0	intronic	2.303	7	4	15	0	0	0
rs6732307	2	152470218	C	T	0.2252	0.0001006	0.13	0.03337	0.739163	rs138684936	NEB	0	intronic	0.352	7	4	15	0	0	0
rs2288210	2	152422076	G	C	0.2242	0.0001211	0.1301	0.03379	0.72995	rs138684936	NEB	0	exonic	20	7	4	15	1	1	1
rs7424331	2	152417999	T	C	0.2252	0.0001211	0.1301	0.03379	0.735761	rs138684936	NEB	0	intronic	2.872	7	4	15	0	0	0
rs7419413	2	152418022	C	T	0.2252	0.0001211	0.1301	0.03379	0.735761	rs138684936	NEB	0	intronic	2.489	7	4	15	0	0	0
rs7568873	2	152427249	G	A	0.2252	0.0001211	0.1301	0.03379	0.726608	rs138684936	NEB	0	intronic	7.997	5	4	15	0	0	0
rs7421893	2	152429134	G	A	0.2252	0.0001211	0.1301	0.03379	0.726608	rs138684936	NEB	0	intronic	0.563	7	4	15	0	0	0
rs7422136	2	152434317	C	T	0.2232	0.0001211	0.1301	0.03379	0.73675	rs138684936	NEB	0	intronic	0.881	7	4	15	0	0	0
rs372778072	2	152457855	T	C	0.1706	0.0001274	0.1708	0.0445	0.674295	rs138684936	NEB	0	intronic	2.685	6	5	15	0	0	0
rs2432940	2	152300949	G	A	0.2202	0.0001908	0.1287	0.03442	0.642741	rs138684936	RIF1	0	intronic	2.405	6	4	4	0	0	0
rs4994327	2	152351126	C	T	0.2321	0.0005967	0.1198	0.03485	0.712682	rs138684936	RIF1:NEB	0:0	intronic	5.59	6	4	15	0	0	0

## Sheet: Suppl_TableS3
Note: chr, chromosome; start, Starting position of the gene; end, Ending position of the gene; strand, Strand of gene; type, Gene biotype from Ensembl; pLI, pLI score from ExAC database. The probability of being loss-of-function intolerant. The higher the score is, the more intolerant to loss-of-function mutations the gene is; ncRVIS, Non-coding residual variation intolerance score. The higher th…
Supplementary Table S3. Genes mapped by positional, eQTL, and chromatin interaction mapping.
Gene	chr	start	end	strand	type	pLI	ncRVIS	posMapSNPs	posMapMaxCADD	eqtlMapSNPs	eqtlMapminP	eqtlMapminQ	eqtlMapts	eqtlDirection	ciMap	ciMapts	minGwasP	IndSigSNPs
LYPD6B	2	149894621	150071776	1	protein_coding	0.00103351	-0.240956	0	0	0	NA	NA	NA	NA	Yes	Left_Ventricle:IMR90	5.498e-06	rs138684936
LYPD6	2	150186499	150330662	1	protein_coding	0.000624826	0.368923	0	0	0	NA	NA	NA	NA	Yes	IMR90	5.498e-06	rs138684936
MMADHC	2	150426148	150444330	-1	protein_coding	0.0207768	0.0247521	0	0	0	NA	NA	NA	NA	Yes	hESC	5.498e-06	rs138684936
RBM43	2	152104454	152118393	-1	protein_coding	0.0518668	0.0127462	0	0	3	1.5972e-82	0	eQTLGen_cis_eQTLs:BIOSQTL/BIOS_eQTL_geneLevel:CMC_SVA_cis:GTEx/v8/Thyroid	+	No	NA	5.498e-06	rs138684936
NMI	2	152126979	152146571	-1	protein_coding	6.22629e-09	0.527632	0	0	3	1.1327e-14	0	eQTLGen_cis_eQTLs:BIOSQTL/BIOS_eQTL_geneLevel:GTEx/v8/Thyroid	-	Yes	IMR90:Mesenchymal_Stem_Cell:hESC	5.498e-06	rs138684936
TNFAIP6	2	152214106	152236560	1	protein_coding	4.01525e-06	0.618297	0	0	3	1.7757e-17	0	eQTLcatalogue/Lepik_2017_ge_blood:PsychENCODE_eQTLs:eQTLGen_cis_eQTLs:BIOSQTL/BIOS_eQTL_geneLevel:CMC_SVA_cis:GTEx/v8/Whole_Blood	+	No	NA	5.498e-06	rs138684936
RIF1	2	152266397	152364527	1	protein_coding	1	0.202127	1	16.93	3	2.08596e-76	0	eQTLcatalogue/Kasela_2017_T-cell_CD4:eQTLcatalogue/Kasela_2017_T-cell_CD8:eQTLcatalogue/TwinsUK_ge_fat:eQTLcatalogue/TwinsUK_ge_LCL:eQTLcatalogue/TwinsUK_ge_skin:PsychENCODE_eQTLs:DICE/Monocyte_classical:DICE/NK:eQTLGen_cis_eQTLs:BIOSQTL/BIOS_eQTL_geneLevel:CMC_NoSVA_cis:GTEx/v8/Adipose_Subcutaneous:GTEx/v8/Adipose_Visceral_Omentum:GTEx/v8/Adrenal_Gland:GTEx/v8/Artery_Aorta:GTEx/v8/Artery_Coronar…	+	Yes	Fetal_Cortex:Mesendoderm:hESC	5.498e-06	rs138684936
NEB	2	152341850	152591001	-1	protein_coding	4.08103e-17	-0.285103	2	20	3	1.88073e-19	0	BIOSQTL/BIOS_eQTL_geneLevel:GTEx/v8/Adrenal_Gland:GTEx/v8/Thyroid	-	No	NA	5.498e-06	rs138684936
ARL5A	2	152645498	152685006	-1	protein_coding	0.0173648	-0.250941	0	0	2	8.8207e-06	0.00135543	GTEx/v8/Thyroid	-	No	NA	5.498e-06	rs138684936

## Sheet: Suppl_TableS4
Note: rsID, rs number; db: Data source of eQTLs; tissue, tissye type; p, p-value of eQTLs; signed_stats. Signed statistics, the actual value depends on the data source; FDR, false discovery rate (FDR) of eQTLs; RiskIncAllele, Risk increasing allele obtained from the input GWAS summary statistics; alignedDirection, The direction of effect to gene expression after aligning risk increasing allele of…
Supplementary Table S4. Significant single-tissue eQTLs for loci associated with SMI in all tissues
rsID	db	tissue	testedAllele	p	signed_stats	FDR	RiskIncAllele	alignedDirection	chr	pos	gene	eqtlMapFilt
rs59898635	eQTLcatalogue	CEDAR_monocyte_CD14	C	9.77576e-06	0.0424734	0.0488788	C	+	2	152413293	RIF1	0
rs1378794381	eQTLcatalogue	Kasela_2017_T-cell_CD4	CAAA	3.41139e-06	0.0886675	0.017057	C	-	2	152270800	RIF1	0
rs4315520	eQTLcatalogue	Kasela_2017_T-cell_CD4	A	3.37677e-06	0.0885682	0.0168838	G	-	2	152271907	RIF1	0
rs13002073	eQTLcatalogue	Kasela_2017_T-cell_CD4	T	3.41222e-06	0.0886146	0.0170611	C	-	2	152278102	RIF1	0
rs2432951	eQTLcatalogue	Kasela_2017_T-cell_CD4	A	3.42853e-06	-0.0886444	0.0171427	A	-	2	152281935	RIF1	0
rs1433781550	eQTLcatalogue	Kasela_2017_T-cell_CD4	GC	3.443e-06	-0.0886244	0.017215	GC	-	2	152287285	RIF1	0
rs6715917	eQTLcatalogue	Kasela_2017_T-cell_CD4	T	9.03348e-06	-0.08588	0.0451674	T	-	2	152290423	RIF1	0
rs2432936	eQTLcatalogue	Kasela_2017_T-cell_CD4	G	3.44481e-06	-0.0886359	0.0172241	G	-	2	152292407	RIF1	0
rs2444272	eQTLcatalogue	Kasela_2017_T-cell_CD4	C	3.43728e-06	-0.0886503	0.0171864	C	-	2	152293620	RIF1	0
rs2444263	eQTLcatalogue	Kasela_2017_T-cell_CD4	G	3.37761e-06	-0.0885669	0.016888	G	-	2	152311570	RIF1	1
rs2444260	eQTLcatalogue	Kasela_2017_T-cell_CD4	G	3.38281e-06	-0.0885929	0.016914	G	-	2	152315549	RIF1	0
rs2123465	eQTLcatalogue	Kasela_2017_T-cell_CD4	G	3.37761e-06	-0.0885669	0.016888	G	-	2	152320118	RIF1	0
rs2444274	eQTLcatalogue	Kasela_2017_T-cell_CD4	G	3.37371e-06	-0.0886027	0.0168685	G	-	2	152324789	RIF1	0
rs2432955	eQTLcatalogue	Kasela_2017_T-cell_CD4	G	8.71877e-06	-0.0858317	0.0435938	G	-	2	152331999	RIF1	0
rs4474880	eQTLcatalogue	Kasela_2017_T-cell_CD4	G	3.38646e-06	-0.088565	0.0169323	G	-	2	152333812	RIF1	0
rs199700260	eQTLcatalogue	Kasela_2017_T-cell_CD4	TG	3.37514e-06	-0.0885741	0.0168757	TG	-	2	152335434	RIF1	0
rs1276729531	eQTLcatalogue	Kasela_2017_T-cell_CD4	AG	3.38537e-06	-0.0886132	0.0169269	AG	-	2	152338538	RIF1	0
rs2288195	eQTLcatalogue	Kasela_2017_T-cell_CD4	G	3.39073e-06	-0.088786	0.0169537	G	-	2	152349026	RIF1	0
rs3771900	eQTLcatalogue	Kasela_2017_T-cell_CD4	G	3.39005e-06	-0.0887957	0.0169503	G	-	2	152349394	RIF1	0
rs4664455	eQTLcatalogue	Kasela_2017_T-cell_CD4	T	3.42504e-06	-0.0887426	0.0171252	T	-	2	152350462	RIF1	0
rs4994327	eQTLcatalogue	Kasela_2017_T-cell_CD4	T	3.46628e-06	-0.087844	0.0173314	T	-	2	152351126	RIF1	0
2_152352251_b37	eQTLcatalogue	Kasela_2017_T-cell_CD4	TTAAG	2.84015e-06	-0.0888512	0.0142007	TTAAG	-	2	152352251	RIF1	0
rs7575451	eQTLcatalogue	Kasela_2017_T-cell_CD4	C	2.91796e-06	-0.0887888	0.0145898	C	-	2	152352843	RIF1	1
rs577381350	eQTLcatalogue	Kasela_2017_T-cell_CD4	T	8.72608e-06	-0.0845656	0.0436304	T	-	2	152355405	RIF1	0
rs4233649	eQTLcatalogue	Kasela_2017_T-cell_CD4	A	2.78402e-06	-0.0890179	0.0139201	A	-	2	152358743	RIF1	0
rs7419956	eQTLcatalogue	Kasela_2017_T-cell_CD4	T	2.79076e-06	-0.0890121	0.0139538	T	-	2	152358932	RIF1	0
2_152360136_b37	eQTLcatalogue	Kasela_2017_T-cell_CD4	AT	2.75733e-06	-0.0890958	0.0137867	AT	-	2	152360136	RIF1	0
rs3815852	eQTLcatalogue	Kasela_2017_T-cell_CD4	G	2.92499e-06	-0.088986	0.014625	G	-	2	152362398	RIF1	0
rs6719297	eQTLcatalogue	Kasela_2017_T-cell_CD4	G	9.63742e-06	-0.0824765	0.0481871	G	-	2	152364199	RIF1	0
rs10432479	eQTLcatalogue	Kasela_2017_T-cell_CD4	T	9.61554e-06	-0.0824373	0.0480777	T	-	2	152365775	RIF1	0
rs7558940	eQTLcatalogue	Kasela_2017_T-cell_CD4	C	2.68977e-06	-0.0891823	0.0134489	C	-	2	152368055	RIF1	0
rs7566225	eQTLcatalogue	Kasela_2017_T-cell_CD4	C	2.68142e-06	-0.0891761	0.0134071	C	-	2	152369791	RIF1	0
rs10182296	eQTLcatalogue	Kasela_2017_T-cell_CD4	G	9.46558e-06	-0.0824742	0.0473279	G	-	2	152371733	RIF1	0
rs13391309	eQTLcatalogue	Kasela_2017_T-cell_CD4	C	2.65047e-06	-0.0891288	0.0132524	C	-	2	152375935	RIF1	0
rs7585717	eQTLcatalogue	Kasela_2017_T-cell_CD4	A	6.64872e-06	-0.0861973	0.0332436	A	-	2	152382199	RIF1	0
rs7597735	eQTLcatalogue	Kasela_2017_T-cell_CD4	G	9.34171e-06	-0.0823375	0.0467086	G	-	2	152382329	RIF1	0
rs2288198	eQTLcatalogue	Kasela_2017_T-cell_CD4	T	2.65711e-06	-0.0889677	0.0132856	T	-	2	152383913	RIF1	0
rs10930688	eQTLcatalogue	Kasela_2017_T-cell_CD4	T	2.65562e-06	-0.0889692	0.0132781	T	-	2	152384377	RIF1	0
rs4233650	eQTLcatalogue	Kasela_2017_T-cell_CD4	A	2.65074e-06	-0.0889775	0.0132537	A	-	2	152386190	RIF1	0
rs4233651	eQTLcatalogue	Kasela_2017_T-cell_CD4	A	6.35367e-06	-0.0864269	0.0317683	A	-	2	152386392	RIF1	0
rs6433481	eQTLcatalogue	Kasela_2017_T-cell_CD4	T	2.62506e-06	-0.0890104	0.0131253	T	-	2	152387762	RIF1	0
rs10210564	eQTLcatalogue	Kasela_2017_T-cell_CD4	A	3.18698e-06	-0.0895094	0.0159349	A	-	2	152388706	RIF1	0
rs1338379057	eQTLcatalogue	Kasela_2017_T-cell_CD4	CT	1.99974e-06	-0.0901403	0.0099987	CT	-	2	152389260	RIF1	0
rs6433482	eQTLcatalogue	Kasela_2017_T-cell_CD4	T	2.26775e-06	-0.089535	0.0113387	T	-	2	152389542	RIF1	0
rs10187997	eQTLcatalogue	Kasela_2017_T-cell_CD4	C	1.73713e-06	-0.0902875	0.00868565	C	-	2	152395969	RIF1	0
rs9287981	eQTLcatalogue	Kasela_2017_T-cell_CD4	A	1.71762e-06	-0.0903101	0.0085881	A	-	2	152396340	RIF1	0
rs9287982	eQTLcatalogue	Kasela_2017_T-cell_CD4	A	1.69271e-06	-0.0903428	0.00846355	A	-	2	152396441	RIF1	0
rs6725513	eQTLcatalogue	Kasela_2017_T-cell_CD4	T	1.60947e-06	-0.0903854	0.00804735	T	-	2	152398403	RIF1	0
rs6735678	eQTLcatalogue	Kasela_2017_T-cell_CD4	G	1.5976e-06	-0.0903995	0.007988	G	-	2	152398572	RIF1	0
rs7563568	eQTLcatalogue	Kasela_2017_T-cell_CD4	A	7.58113e-07	-0.0885556	0.00379057	A	-	2	152400705	RIF1	0
rs7602828	eQTLcatalogue	Kasela_2017_T-cell_CD4	C	7.56292e-07	-0.0885468	0.00378146	C	-	2	152400732	RIF1	0
rs4664055	eQTLcatalogue	Kasela_2017_T-cell_CD4	C	6.99322e-07	-0.088461	0.00349661	C	-	2	152402171	RIF1	0
rs3213818	eQTLcatalogue	Kasela_2017_T-cell_CD4	A	5.21276e-07	-0.0895699	0.00260638	A	-	2	152402711	RIF1	0
rs10208825	eQTLcatalogue	Kasela_2017_T-cell_CD4	A	5.18088e-07	-0.0895906	0.00259044	A	-	2	152403682	RIF1	0
rs2288201	eQTLcatalogue	Kasela_2017_T-cell_CD4	C	5.18379e-07	-0.0895968	0.00259189	C	-	2	152404294	RIF1	0
rs10174130	eQTLcatalogue	Kasela_2017_T-cell_CD4	T	5.17438e-07	-0.0896177	0.00258719	T	-	2	152406617	RIF1	0
rs59898635	eQTLcatalogue	Kasela_2017_T-cell_CD4	C	5.22118e-07	-0.089697	0.00261059	C	-	2	152413293	RIF1	0
rs7424331	eQTLcatalogue	Kasela_2017_T-cell_CD4	C	8.3168e-07	-0.0892772	0.0041584	C	-	2	152417999	RIF1	0
rs7419413	eQTLcatalogue	Kasela_2017_T-cell_CD4	T	8.3168e-07	-0.0892772	0.0041584	T	-	2	152418022	RIF1	0
rs2288210	eQTLcatalogue	Kasela_2017_T-cell_CD4	C	8.38721e-07	-0.0892893	0.00419361	C	-	2	152422076	RIF1	1
rs7568873	eQTLcatalogue	Kasela_2017_T-cell_CD4	A	3.74195e-07	-0.0924855	0.00187097	A	-	2	152427249	RIF1	0
rs7421893	eQTLcatalogue	Kasela_2017_T-cell_CD4	A	3.88272e-07	-0.0924655	0.00194136	A	-	2	152429134	RIF1	0
rs7422136	eQTLcatalogue	Kasela_2017_T-cell_CD4	T	4.38006e-07	-0.0923231	0.00219003	T	-	2	152434317	RIF1	0
rs6732307	eQTLcatalogue	Kasela_2017_T-cell_CD4	T	1.81495e-06	-0.0858066	0.00907475	T	-	2	152470218	RIF1	0
rs4599105	eQTLcatalogue	Kasela_2017_T-cell_CD4	G	2.61068e-06	-0.0841694	0.0130534	G	-	2	152481846	RIF1	0
rs4664065	eQTLcatalogue	Kasela_2017_T-cell_CD4	T	2.61846e-06	-0.0840418	0.0130923	T	-	2	152482461	RIF1	0
rs13383484	eQTLcatalogue	Kasela_2017_T-cell_CD4	T	2.29165e-06	-0.0841428	0.0114582	T	-	2	152489554	RIF1	0
rs6709886	eQTLcatalogue	Kasela_2017_T-cell_CD4	A	2.22349e-06	-0.0842105	0.0111175	A	-	2	152490219	RIF1	0
rs4664493	eQTLcatalogue	Kasela_2017_T-cell_CD4	G	1.8548e-06	-0.0844024	0.009274	G	-	2	152492324	RIF1	0
rs6707824	eQTLcatalogue	Kasela_2017_T-cell_CD8	C	7.18258e-06	-0.118205	0.0359129	C	-	2	152243371	RIF1	0
rs1478523908	eQTLcatalogue	Kasela_2017_T-cell_CD8	TTTG	5.96916e-06	-0.11889	0.0298458	TTTG	-	2	152245670	RIF1	0
rs61345365	eQTLcatalogue	Kasela_2017_T-cell_CD8	G	5.71447e-07	-0.127375	0.00285723	G	-	2	152259269	RIF1	0
rs1378794381	eQTLcatalogue	Kasela_2017_T-cell_CD8	CAAA	2.1711e-10	0.144757	1.08555e-06	C	-	2	152270800	RIF1	0
rs4315520	eQTLcatalogue	Kasela_2017_T-cell_CD8	A	2.09967e-10	0.144634	1.04984e-06	G	-	2	152271907	RIF1	0
rs13002073	eQTLcatalogue	Kasela_2017_T-cell_CD8	T	2.13121e-10	0.144717	1.0656e-06	C	-	2	152278102	RIF1	0
rs2432951	eQTLcatalogue	Kasela_2017_T-cell_CD8	A	2.14294e-10	-0.144773	1.07147e-06	A	-	2	152281935	RIF1	0
rs1433781550	eQTLcatalogue	Kasela_2017_T-cell_CD8	GC	2.15812e-10	-0.144737	1.07906e-06	GC	-	2	152287285	RIF1	0
rs6715917	eQTLcatalogue	Kasela_2017_T-cell_CD8	T	6.91209e-10	-0.142596	3.45605e-06	T	-	2	152290423	RIF1	0
rs2432936	eQTLcatalogue	Kasela_2017_T-cell_CD8	G	2.14326e-10	-0.144785	1.07163e-06	G	-	2	152292407	RIF1	0
rs2444272	eQTLcatalogue	Kasela_2017_T-cell_CD8	C	2.15323e-10	-0.144782	1.07661e-06	C	-	2	152293620	RIF1	0
rs2432938	eQTLcatalogue	Kasela_2017_T-cell_CD8	T	1.23784e-06	-0.116942	0.0061892	T	-	2	152297172	RIF1	0
rs2432940	eQTLcatalogue	Kasela_2017_T-cell_CD8	A	4.85963e-07	-0.119999	0.00242982	A	-	2	152300949	RIF1	0
rs2444270	eQTLcatalogue	Kasela_2017_T-cell_CD8	A	4.90283e-07	-0.119282	0.00245142	A	-	2	152301306	RIF1	0
rs2432941	eQTLcatalogue	Kasela_2017_T-cell_CD8	G	4.88273e-07	-0.119269	0.00244137	G	-	2	152303171	RIF1	0
rs2432944	eQTLcatalogue	Kasela_2017_T-cell_CD8	T	2.81766e-06	-0.109112	0.0140883	T	-	2	152306035	RIF1	0
rs2444266	eQTLcatalogue	Kasela_2017_T-cell_CD8	T	4.82746e-07	-0.119218	0.00241373	T	-	2	152308875	RIF1	0
rs2444263	eQTLcatalogue	Kasela_2017_T-cell_CD8	G	2.09949e-10	-0.144633	1.04975e-06	G	-	2	152311570	RIF1	1
rs2444262	eQTLcatalogue	Kasela_2017_T-cell_CD8	T	4.81346e-07	-0.119214	0.00240673	T	-	2	152313489	RIF1	0
rs35044903	eQTLcatalogue	Kasela_2017_T-cell_CD8	C	4.80556e-07	-0.11922	0.00240278	C	-	2	152314547	RIF1	0
rs2444260	eQTLcatalogue	Kasela_2017_T-cell_CD8	G	2.09777e-10	-0.144691	1.04889e-06	G	-	2	152315549	RIF1	0
rs2123465	eQTLcatalogue	Kasela_2017_T-cell_CD8	G	2.09949e-10	-0.144633	1.04975e-06	G	-	2	152320118	RIF1	0
rs2444257	eQTLcatalogue	Kasela_2017_T-cell_CD8	A	4.79321e-07	-0.119344	0.0023966	A	-	2	152322095	RIF1	0
rs2444274	eQTLcatalogue	Kasela_2017_T-cell_CD8	G	2.10011e-10	-0.144684	1.05005e-06	G	-	2	152324789	RIF1	0
rs1065177	eQTLcatalogue	Kasela_2017_T-cell_CD8	C	4.82355e-07	-0.119215	0.00241178	C	-	2	152331418	RIF1	0
rs2432955	eQTLcatalogue	Kasela_2017_T-cell_CD8	G	6.25505e-10	-0.14263	3.12752e-06	G	-	2	152331999	RIF1	0
rs4474880	eQTLcatalogue	Kasela_2017_T-cell_CD8	G	2.09711e-10	-0.144648	1.04856e-06	G	-	2	152333812	RIF1	0
rs199700260	eQTLcatalogue	Kasela_2017_T-cell_CD8	TG	2.10071e-10	-0.144637	1.05036e-06	TG	-	2	152335434	RIF1	0
rs3815851	eQTLcatalogue	Kasela_2017_T-cell_CD8	A	4.80316e-07	-0.119213	0.00240158	A	-	2	152336428	RIF1	0
rs1276729531	eQTLcatalogue	Kasela_2017_T-cell_CD8	AG	2.04667e-10	-0.144807	1.02333e-06	AG	-	2	152338538	RIF1	0
rs2288195	eQTLcatalogue	Kasela_2017_T-cell_CD8	G	1.80831e-10	-0.145507	9.04155e-07	G	-	2	152349026	RIF1	0
rs3771900	eQTLcatalogue	Kasela_2017_T-cell_CD8	G	1.78324e-10	-0.145566	8.9162e-07	G	-	2	152349394	RIF1	0
rs4664455	eQTLcatalogue	Kasela_2017_T-cell_CD8	T	1.69885e-10	-0.145698	8.49425e-07	T	-	2	152350462	RIF1	0
rs4994327	eQTLcatalogue	Kasela_2017_T-cell_CD8	T	1.74742e-10	-0.144091	8.7371e-07	T	-	2	152351126	RIF1	0
2_152352251_b37	eQTLcatalogue	Kasela_2017_T-cell_CD8	TTAAG	3.31761e-10	-0.142469	1.65881e-06	TTAAG	-	2	152352251	RIF1	0
rs7575451	eQTLcatalogue	Kasela_2017_T-cell_CD8	C	3.40521e-10	-0.14244	1.7026e-06	C	-	2	152352843	RIF1	1
rs577381350	eQTLcatalogue	Kasela_2017_T-cell_CD8	T	4.84939e-09	-0.133448	2.4247e-05	T	-	2	152355405	RIF1	0
rs4233649	eQTLcatalogue	Kasela_2017_T-cell_CD8	A	3.87037e-10	-0.142117	1.93518e-06	A	-	2	152358743	RIF1	0
rs7419956	eQTLcatalogue	Kasela_2017_T-cell_CD8	T	3.90515e-10	-0.142094	1.95257e-06	T	-	2	152358932	RIF1	0
2_152360136_b37	eQTLcatalogue	Kasela_2017_T-cell_CD8	AT	4.01695e-10	-0.142068	2.00847e-06	AT	-	2	152360136	RIF1	0
rs3815852	eQTLcatalogue	Kasela_2017_T-cell_CD8	G	4.50252e-10	-0.141858	2.25126e-06	G	-	2	152362398	RIF1	0
rs6719297	eQTLcatalogue	Kasela_2017_T-cell_CD8	G	5.19863e-09	-0.130314	2.59931e-05	G	-	2	152364199	RIF1	0
rs10432479	eQTLcatalogue	Kasela_2017_T-cell_CD8	T	5.35959e-09	-0.130135	2.67979e-05	T	-	2	152365775	RIF1	0
rs7558940	eQTLcatalogue	Kasela_2017_T-cell_CD8	C	4.9036e-10	-0.141401	2.4518e-06	C	-	2	152368055	RIF1	0
rs7566225	eQTLcatalogue	Kasela_2017_T-cell_CD8	C	5.11529e-10	-0.141233	2.55765e-06	C	-	2	152369791	RIF1	0
rs10182296	eQTLcatalogue	Kasela_2017_T-cell_CD8	G	6.09298e-09	-0.129649	3.04649e-05	G	-	2	152371733	RIF1	0
rs13391309	eQTLcatalogue	Kasela_2017_T-cell_CD8	C	5.81216e-10	-0.140664	2.90608e-06	C	-	2	152375935	RIF1	0
rs7585717	eQTLcatalogue	Kasela_2017_T-cell_CD8	A	1.78152e-09	-0.137816	8.9076e-06	A	-	2	152382199	RIF1	0
rs7597735	eQTLcatalogue	Kasela_2017_T-cell_CD8	G	7.27058e-09	-0.12873	3.63529e-05	G	-	2	152382329	RIF1	0
rs2288198	eQTLcatalogue	Kasela_2017_T-cell_CD8	T	6.60576e-10	-0.139991	3.30288e-06	T	-	2	152383913	RIF1	0
rs10930688	eQTLcatalogue	Kasela_2017_T-cell_CD8	T	6.61358e-10	-0.139987	3.30679e-06	T	-	2	152384377	RIF1	0
rs4233650	eQTLcatalogue	Kasela_2017_T-cell_CD8	A	6.62918e-10	-0.13998	3.31459e-06	A	-	2	152386190	RIF1	0
rs4233651	eQTLcatalogue	Kasela_2017_T-cell_CD8	A	1.69268e-09	-0.138081	8.4634e-06	A	-	2	152386392	RIF1	0
rs6433481	eQTLcatalogue	Kasela_2017_T-cell_CD8	T	6.63714e-10	-0.139972	3.31857e-06	T	-	2	152387762	RIF1	0
rs10210564	eQTLcatalogue	Kasela_2017_T-cell_CD8	A	2.53052e-09	-0.137213	1.26526e-05	A	-	2	152388706	RIF1	0
rs1338379057	eQTLcatalogue	Kasela_2017_T-cell_CD8	CT	5.90128e-10	-0.140548	2.95064e-06	CT	-	2	152389260	RIF1	0
rs6433482	eQTLcatalogue	Kasela_2017_T-cell_CD8	T	7.16741e-10	-0.139685	3.58371e-06	T	-	2	152389542	RIF1	0
rs12996964	eQTLcatalogue	Kasela_2017_T-cell_CD8	T	7.65974e-07	0.124207	0.00382987	C	-	2	152393422	RIF1	0
rs10187997	eQTLcatalogue	Kasela_2017_T-cell_CD8	C	8.83949e-10	-0.138618	4.41974e-06	C	-	2	152395969	RIF1	0
rs9287981	eQTLcatalogue	Kasela_2017_T-cell_CD8	A	8.97368e-10	-0.138538	4.48684e-06	A	-	2	152396340	RIF1	0
rs9287982	eQTLcatalogue	Kasela_2017_T-cell_CD8	A	9.10175e-10	-0.138458	4.55087e-06	A	-	2	152396441	RIF1	0
rs6725513	eQTLcatalogue	Kasela_2017_T-cell_CD8	T	1.02232e-09	-0.137841	5.1116e-06	T	-	2	152398403	RIF1	0
rs6735678	eQTLcatalogue	Kasela_2017_T-cell_CD8	G	1.03066e-09	-0.137794	5.1533e-06	G	-	2	152398572	RIF1	0
rs7563568	eQTLcatalogue	Kasela_2017_T-cell_CD8	A	5.59573e-09	-0.125344	2.79787e-05	A	-	2	152400705	RIF1	0
rs7602828	eQTLcatalogue	Kasela_2017_T-cell_CD8	C	5.65654e-09	-0.125283	2.82827e-05	C	-	2	152400732	RIF1	0
rs4664055	eQTLcatalogue	Kasela_2017_T-cell_CD8	C	4.72022e-09	-0.125381	2.36011e-05	C	-	2	152402171	RIF1	0
rs3213818	eQTLcatalogue	Kasela_2017_T-cell_CD8	A	4.10287e-09	-0.126065	2.05144e-05	A	-	2	152402711	RIF1	0
rs10208825	eQTLcatalogue	Kasela_2017_T-cell_CD8	A	4.10168e-09	-0.126068	2.05084e-05	A	-	2	152403682	RIF1	0
rs2288201	eQTLcatalogue	Kasela_2017_T-cell_CD8	C	4.10454e-09	-0.126078	2.05227e-05	C	-	2	152404294	RIF1	0
rs10174130	eQTLcatalogue	Kasela_2017_T-cell_CD8	T	4.11455e-09	-0.126094	2.05728e-05	T	-	2	152406617	RIF1	0
rs59898635	eQTLcatalogue	Kasela_2017_T-cell_CD8	C	3.91907e-09	-0.126412	1.95954e-05	C	-	2	152413293	RIF1	0
rs7424331	eQTLcatalogue	Kasela_2017_T-cell_CD8	C	9.83738e-09	-0.123688	4.91869e-05	C	-	2	152417999	RIF1	0
rs7419413	eQTLcatalogue	Kasela_2017_T-cell_CD8	T	9.83738e-09	-0.123688	4.91869e-05	T	-	2	152418022	RIF1	0
rs2288210	eQTLcatalogue	Kasela_2017_T-cell_CD8	C	9.85574e-09	-0.12374	4.92787e-05	C	-	2	152422076	RIF1	1
rs7568873	eQTLcatalogue	Kasela_2017_T-cell_CD8	A	6.86108e-09	-0.125947	3.43054e-05	A	-	2	152427249	RIF1	0
rs7421893	eQTLcatalogue	Kasela_2017_T-cell_CD8	A	6.89621e-09	-0.126081	3.44811e-05	A	-	2	152429134	RIF1	0
rs7422136	eQTLcatalogue	Kasela_2017_T-cell_CD8	T	7.19552e-09	-0.126315	3.59776e-05	T	-	2	152434317	RIF1	0
rs6732307	eQTLcatalogue	Kasela_2017_T-cell_CD8	T	2.7407e-07	-0.110815	0.00137035	T	-	2	152470218	RIF1	0
rs4599105	eQTLcatalogue	Kasela_2017_T-cell_CD8	G	3.63976e-07	-0.109224	0.00181988	G	-	2	152481846	RIF1	0
rs4664065	eQTLcatalogue	Kasela_2017_T-cell_CD8	T	3.72731e-07	-0.108963	0.00186366	T	-	2	152482461	RIF1	0
rs13383484	eQTLcatalogue	Kasela_2017_T-cell_CD8	T	3.32566e-07	-0.108913	0.00166283	T	-	2	152489554	RIF1	0
rs6709886	eQTLcatalogue	Kasela_2017_T-cell_CD8	A	3.23129e-07	-0.108975	0.00161564	A	-	2	152490219	RIF1	0
rs4664493	eQTLcatalogue	Kasela_2017_T-cell_CD8	G	2.75874e-07	-0.109009	0.00137937	G	-	2	152492324	RIF1	0
rs4315520	eQTLcatalogue	Lepik_2017_ge_blood	A	7.26025e-06	0.197929	0.0363013	G	-	2	152271907	TNFAIP6	0
rs13002073	eQTLcatalogue	Lepik_2017_ge_blood	T	4.49812e-06	0.20301	0.0224906	C	-	2	152278102	TNFAIP6	0
rs2432951	eQTLcatalogue	Lepik_2017_ge_blood	A	4.49812e-06	-0.20301	0.0224906	A	-	2	152281935	TNFAIP6	0
rs1433781550	eQTLcatalogue	Lepik_2017_ge_blood	GC	4.49812e-06	-0.20301	0.0224906	GC	-	2	152287285	TNFAIP6	0
rs6715917	eQTLcatalogue	Lepik_2017_ge_blood	T	2.96953e-06	-0.20434	0.0148476	T	-	2	152290423	TNFAIP6	0
rs2432936	eQTLcatalogue	Lepik_2017_ge_blood	G	5.85018e-06	-0.199768	0.0292509	G	-	2	152292407	TNFAIP6	0
rs2444272	eQTLcatalogue	Lepik_2017_ge_blood	C	4.49812e-06	-0.20301	0.0224906	C	-	2	152293620	TNFAIP6	0
rs2444263	eQTLcatalogue	Lepik_2017_ge_blood	G	4.49812e-06	-0.20301	0.0224906	G	-	2	152311570	TNFAIP6	1
rs2444260	eQTLcatalogue	Lepik_2017_ge_blood	G	4.49812e-06	-0.20301	0.0224906	G	-	2	152315549	TNFAIP6	0
rs2123465	eQTLcatalogue	Lepik_2017_ge_blood	G	4.49812e-06	-0.20301	0.0224906	G	-	2	152320118	TNFAIP6	0
rs2444274	eQTLcatalogue	Lepik_2017_ge_blood	G	4.49812e-06	-0.20301	0.0224906	G	-	2	152324789	TNFAIP6	0
rs4474880	eQTLcatalogue	Lepik_2017_ge_blood	G	6.50317e-06	-0.199774	0.0325158	G	-	2	152333812	TNFAIP6	0
rs199700260	eQTLcatalogue	Lepik_2017_ge_blood	TG	4.49812e-06	-0.20301	0.0224906	TG	-	2	152335434	TNFAIP6	0
rs1276729531	eQTLcatalogue	Lepik_2017_ge_blood	AG	5.6481e-06	-0.200136	0.0282405	AG	-	2	152338538	TNFAIP6	0
rs2288195	eQTLcatalogue	Lepik_2017_ge_blood	G	4.49812e-06	-0.20301	0.0224906	G	-	2	152349026	TNFAIP6	0
rs3771900	eQTLcatalogue	Lepik_2017_ge_blood	G	3.84822e-06	-0.204542	0.0192411	G	-	2	152349394	TNFAIP6	0
rs4664455	eQTLcatalogue	Lepik_2017_ge_blood	T	4.49812e-06	-0.20301	0.0224906	T	-	2	152350462	TNFAIP6	0
rs10432479	eQTLcatalogue	Lepik_2017_ge_blood	T	8.28058e-06	-0.0928642	0.0414029	T	-	2	152365775	RBM43	0
rs10182296	eQTLcatalogue	Lepik_2017_ge_blood	G	8.28058e-06	-0.0928642	0.0414029	G	-	2	152371733	RBM43	0
rs7597735	eQTLcatalogue	Lepik_2017_ge_blood	G	8.73881e-06	-0.0927106	0.0436941	G	-	2	152382329	RBM43	0
rs6707824	eQTLcatalogue	TwinsUK_ge_fat	C	2.72258e-09	-0.0679496	1.36129e-05	C	-	2	152243371	RIF1	0
rs61345365	eQTLcatalogue	TwinsUK_ge_fat	G	8.36861e-09	-0.065965	4.18431e-05	G	-	2	152259269	RIF1	0
rs4315520	eQTLcatalogue	TwinsUK_ge_fat	A	3.58154e-11	0.0727741	1.79077e-07	G	-	2	152271907	RIF1	0
rs13002073	eQTLcatalogue	TwinsUK_ge_fat	T	3.58154e-11	0.0727741	1.79077e-07	C	-	2	152278102	RIF1	0
rs2432951	eQTLcatalogue	TwinsUK_ge_fat	A	3.58154e-11	-0.0727741	1.79077e-07	A	-	2	152281935	RIF1	0
rs6715917	eQTLcatalogue	TwinsUK_ge_fat	T	7.59228e-11	-0.0714434	3.79614e-07	T	-	2	152290423	RIF1	0
rs2432936	eQTLcatalogue	TwinsUK_ge_fat	G	3.58154e-11	-0.0727741	1.79077e-07	G	-	2	152292407	RIF1	0
rs2444272	eQTLcatalogue	TwinsUK_ge_fat	C	9.4989e-12	-0.0751944	4.74945e-08	C	-	2	152293620	RIF1	0
rs2432938	eQTLcatalogue	TwinsUK_ge_fat	T	1.75896e-09	-0.072775	8.7948e-06	T	-	2	152297172	RIF1	0
rs2432940	eQTLcatalogue	TwinsUK_ge_fat	A	9.36868e-10	-0.0739127	4.68434e-06	A	-	2	152300949	RIF1	0
rs2444270	eQTLcatalogue	TwinsUK_ge_fat	A	9.36868e-10	-0.0739127	4.68434e-06	A	-	2	152301306	RIF1	0
rs2432941	eQTLcatalogue	TwinsUK_ge_fat	G	9.36868e-10	-0.0739127	4.68434e-06	G	-	2	152303171	RIF1	0
rs2432944	eQTLcatalogue	TwinsUK_ge_fat	T	4.24278e-08	-0.0651976	0.000212139	T	-	2	152306035	RIF1	0
rs2444266	eQTLcatalogue	TwinsUK_ge_fat	T	9.36868e-10	-0.0739127	4.68434e-06	T	-	2	152308875	RIF1	0
rs2444263	eQTLcatalogue	TwinsUK_ge_fat	G	2.89289e-12	-0.0768219	1.44645e-08	G	-	2	152311570	RIF1	1
rs2444262	eQTLcatalogue	TwinsUK_ge_fat	T	9.36868e-10	-0.0739127	4.68434e-06	T	-	2	152313489	RIF1	0
rs2444260	eQTLcatalogue	TwinsUK_ge_fat	G	3.33787e-12	-0.0766739	1.66894e-08	G	-	2	152315549	RIF1	0
rs2123465	eQTLcatalogue	TwinsUK_ge_fat	G	7.89547e-12	-0.0754695	3.94774e-08	G	-	2	152320118	RIF1	0
rs2444257	eQTLcatalogue	TwinsUK_ge_fat	A	9.36868e-10	-0.0739127	4.68434e-06	A	-	2	152322095	RIF1	0
rs2444274	eQTLcatalogue	TwinsUK_ge_fat	G	3.33787e-12	-0.0766739	1.66894e-08	G	-	2	152324789	RIF1	0
rs1065177	eQTLcatalogue	TwinsUK_ge_fat	C	9.36868e-10	-0.0739127	4.68434e-06	C	-	2	152331418	RIF1	0
rs4474880	eQTLcatalogue	TwinsUK_ge_fat	G	3.33787e-12	-0.0766739	1.66894e-08	G	-	2	152333812	RIF1	0
rs3815851	eQTLcatalogue	TwinsUK_ge_fat	A	9.36868e-10	-0.0739127	4.68434e-06	A	-	2	152336428	RIF1	0
rs2288195	eQTLcatalogue	TwinsUK_ge_fat	G	3.33787e-12	-0.0766739	1.66894e-08	G	-	2	152349026	RIF1	0
rs3771900	eQTLcatalogue	TwinsUK_ge_fat	G	3.33787e-12	-0.0766739	1.66894e-08	G	-	2	152349394	RIF1	0
rs4664455	eQTLcatalogue	TwinsUK_ge_fat	T	2.86374e-12	-0.0765278	1.43187e-08	T	-	2	152350462	RIF1	0
rs4994327	eQTLcatalogue	TwinsUK_ge_fat	T	1.73442e-10	-0.0718091	8.6721e-07	T	-	2	152351126	RIF1	0
rs7575451	eQTLcatalogue	TwinsUK_ge_fat	C	1.73442e-10	-0.0718091	8.6721e-07	C	-	2	152352843	RIF1	1
rs4233649	eQTLcatalogue	TwinsUK_ge_fat	A	1.73442e-10	-0.0718091	8.6721e-07	A	-	2	152358743	RIF1	0
rs7419956	eQTLcatalogue	TwinsUK_ge_fat	T	1.73442e-10	-0.0718091	8.6721e-07	T	-	2	152358932	RIF1	0
rs3815852	eQTLcatalogue	TwinsUK_ge_fat	G	1.73442e-10	-0.0718091	8.6721e-07	G	-	2	152362398	RIF1	0
rs6719297	eQTLcatalogue	TwinsUK_ge_fat	G	3.63958e-09	-0.0651487	1.81979e-05	G	-	2	152364199	RIF1	0
rs10432479	eQTLcatalogue	TwinsUK_ge_fat	T	5.20591e-09	-0.0644401	2.60295e-05	T	-	2	152365775	RIF1	0
rs7558940	eQTLcatalogue	TwinsUK_ge_fat	C	1.73442e-10	-0.0718091	8.6721e-07	C	-	2	152368055	RIF1	0
rs7566225	eQTLcatalogue	TwinsUK_ge_fat	C	9.33426e-11	-0.0729602	4.66713e-07	C	-	2	152369791	RIF1	0
rs10182296	eQTLcatalogue	TwinsUK_ge_fat	G	2.96064e-09	-0.0655921	1.48032e-05	G	-	2	152371733	RIF1	0
rs13391309	eQTLcatalogue	TwinsUK_ge_fat	C	4.75919e-11	-0.0732169	2.37959e-07	C	-	2	152375935	RIF1	0
rs7585717	eQTLcatalogue	TwinsUK_ge_fat	A	2.02667e-10	-0.0714836	1.01334e-06	A	-	2	152382199	RIF1	0
rs7597735	eQTLcatalogue	TwinsUK_ge_fat	G	2.96064e-09	-0.0655921	1.48032e-05	G	-	2	152382329	RIF1	0
rs2288198	eQTLcatalogue	TwinsUK_ge_fat	T	9.33426e-11	-0.0729602	4.66713e-07	T	-	2	152383913	RIF1	0
rs10930688	eQTLcatalogue	TwinsUK_ge_fat	T	9.33426e-11	-0.0729602	4.66713e-07	T	-	2	152384377	RIF1	0
rs4233650	eQTLcatalogue	TwinsUK_ge_fat	A	9.33426e-11	-0.0729602	4.66713e-07	A	-	2	152386190	RIF1	0
rs4233651	eQTLcatalogue	TwinsUK_ge_fat	A	2.02667e-10	-0.0714836	1.01334e-06	A	-	2	152386392	RIF1	0
rs6433481	eQTLcatalogue	TwinsUK_ge_fat	T	9.33426e-11	-0.0729602	4.66713e-07	T	-	2	152387762	RIF1	0
rs10210564	eQTLcatalogue	TwinsUK_ge_fat	A	9.29041e-09	-0.0660794	4.64521e-05	A	-	2	152388706	RIF1	0
rs6433482	eQTLcatalogue	TwinsUK_ge_fat	T	9.33426e-11	-0.0729602	4.66713e-07	T	-	2	152389542	RIF1	0
rs12996964	eQTLcatalogue	TwinsUK_ge_fat	T	1.80062e-08	0.0658757	9.0031e-05	C	-	2	152393422	RIF1	0
rs10187997	eQTLcatalogue	TwinsUK_ge_fat	C	9.33426e-11	-0.0729602	4.66713e-07	C	-	2	152395969	RIF1	0
rs9287981	eQTLcatalogue	TwinsUK_ge_fat	A	9.33426e-11	-0.0729602	4.66713e-07	A	-	2	152396340	RIF1	0
rs9287982	eQTLcatalogue	TwinsUK_ge_fat	A	9.33426e-11	-0.0729602	4.66713e-07	A	-	2	152396441	RIF1	0
rs6725513	eQTLcatalogue	TwinsUK_ge_fat	T	9.33426e-11	-0.0729602	4.66713e-07	T	-	2	152398403	RIF1	0
rs6735678	eQTLcatalogue	TwinsUK_ge_fat	G	1.31063e-10	-0.0728238	6.55315e-07	G	-	2	152398572	RIF1	0
rs7563568	eQTLcatalogue	TwinsUK_ge_fat	A	4.81612e-10	-0.0693731	2.40806e-06	A	-	2	152400705	RIF1	0
rs7602828	eQTLcatalogue	TwinsUK_ge_fat	C	4.81612e-10	-0.0693731	2.40806e-06	C	-	2	152400732	RIF1	0
rs4664055	eQTLcatalogue	TwinsUK_ge_fat	C	1.04686e-10	-0.0720318	5.2343e-07	C	-	2	152402171	RIF1	0
rs3213818	eQTLcatalogue	TwinsUK_ge_fat	A	4.81612e-10	-0.0693731	2.40806e-06	A	-	2	152402711	RIF1	0
rs10208825	eQTLcatalogue	TwinsUK_ge_fat	A	4.81612e-10	-0.0693731	2.40806e-06	A	-	2	152403682	RIF1	0
rs2288201	eQTLcatalogue	TwinsUK_ge_fat	C	4.81612e-10	-0.0693731	2.40806e-06	C	-	2	152404294	RIF1	0
rs10174130	eQTLcatalogue	TwinsUK_ge_fat	T	4.81612e-10	-0.0693731	2.40806e-06	T	-	2	152406617	RIF1	0
rs7424331	eQTLcatalogue	TwinsUK_ge_fat	C	2.72489e-08	-0.0632289	0.000136244	C	-	2	152417999	RIF1	0
rs7419413	eQTLcatalogue	TwinsUK_ge_fat	T	2.70275e-08	-0.0631589	0.000135137	T	-	2	152418022	RIF1	0
rs2288210	eQTLcatalogue	TwinsUK_ge_fat	C	1.91489e-08	-0.0634732	9.57445e-05	C	-	2	152422076	RIF1	1
rs7568873	eQTLcatalogue	TwinsUK_ge_fat	A	8.82516e-08	-0.060581	0.000441258	A	-	2	152427249	RIF1	0
rs7421893	eQTLcatalogue	TwinsUK_ge_fat	A	6.01073e-08	-0.0613774	0.000300537	A	-	2	152429134	RIF1	0
rs7422136	eQTLcatalogue	TwinsUK_ge_fat	T	6.01073e-08	-0.0613774	0.000300537	T	-	2	152434317	RIF1	0
rs6707824	eQTLcatalogue	TwinsUK_ge_LCL	C	6.22167e-06	-0.0418436	0.0311083	C	-	2	152243371	RIF1	0
rs61345365	eQTLcatalogue	TwinsUK_ge_LCL	G	7.32916e-06	-0.0415683	0.0366458	G	-	2	152259269	RIF1	0
rs4315520	eQTLcatalogue	TwinsUK_ge_LCL	A	3.15023e-07	0.0454773	0.00157511	G	-	2	152271907	RIF1	0
rs13002073	eQTLcatalogue	TwinsUK_ge_LCL	T	3.15023e-07	0.0454773	0.00157511	C	-	2	152278102	RIF1	0
rs2432951	eQTLcatalogue	TwinsUK_ge_LCL	A	3.15023e-07	-0.0454773	0.00157511	A	-	2	152281935	RIF1	0
rs6715917	eQTLcatalogue	TwinsUK_ge_LCL	T	7.38124e-07	-0.0438988	0.00369062	T	-	2	152290423	RIF1	0
rs2432936	eQTLcatalogue	TwinsUK_ge_LCL	G	3.15023e-07	-0.0454773	0.00157511	G	-	2	152292407	RIF1	0
rs2444272	eQTLcatalogue	TwinsUK_ge_LCL	C	7.7113e-08	-0.047951	0.000385565	C	-	2	152293620	RIF1	0
rs2444263	eQTLcatalogue	TwinsUK_ge_LCL	G	2.85461e-08	-0.0493897	0.00014273	G	-	2	152311570	RIF1	1
rs2444260	eQTLcatalogue	TwinsUK_ge_LCL	G	2.10964e-08	-0.0498798	0.000105482	G	-	2	152315549	RIF1	0
rs2123465	eQTLcatalogue	TwinsUK_ge_LCL	G	2.6268e-08	-0.0495928	0.00013134	G	-	2	152320118	RIF1	0
rs2444274	eQTLcatalogue	TwinsUK_ge_LCL	G	2.10964e-08	-0.0498798	0.000105482	G	-	2	152324789	RIF1	0
rs4474880	eQTLcatalogue	TwinsUK_ge_LCL	G	2.10964e-08	-0.0498798	0.000105482	G	-	2	152333812	RIF1	0
rs2288195	eQTLcatalogue	TwinsUK_ge_LCL	G	2.10964e-08	-0.0498798	0.000105482	G	-	2	152349026	RIF1	0
rs3771900	eQTLcatalogue	TwinsUK_ge_LCL	G	2.10964e-08	-0.0498798	0.000105482	G	-	2	152349394	RIF1	0
rs4664455	eQTLcatalogue	TwinsUK_ge_LCL	T	3.79689e-08	-0.0487891	0.000189845	T	-	2	152350462	RIF1	0
rs4994327	eQTLcatalogue	TwinsUK_ge_LCL	T	1.88737e-06	-0.0433189	0.00943685	T	-	2	152351126	RIF1	0
rs7575451	eQTLcatalogue	TwinsUK_ge_LCL	C	1.88737e-06	-0.0433189	0.00943685	C	-	2	152352843	RIF1	1
rs4233649	eQTLcatalogue	TwinsUK_ge_LCL	A	1.88737e-06	-0.0433189	0.00943685	A	-	2	152358743	RIF1	0
rs7419956	eQTLcatalogue	TwinsUK_ge_LCL	T	1.88737e-06	-0.0433189	0.00943685	T	-	2	152358932	RIF1	0
rs3815852	eQTLcatalogue	TwinsUK_ge_LCL	G	1.88737e-06	-0.0433189	0.00943685	G	-	2	152362398	RIF1	0
rs6719297	eQTLcatalogue	TwinsUK_ge_LCL	G	3.40109e-07	-0.0452071	0.00170055	G	-	2	152364199	RIF1	0
rs10432479	eQTLcatalogue	TwinsUK_ge_LCL	T	3.59911e-07	-0.0450595	0.00179956	T	-	2	152365775	RIF1	0
rs7558940	eQTLcatalogue	TwinsUK_ge_LCL	C	1.88737e-06	-0.0433189	0.00943685	C	-	2	152368055	RIF1	0
rs7566225	eQTLcatalogue	TwinsUK_ge_LCL	C	5.06692e-06	-0.041602	0.0253346	C	-	2	152369791	RIF1	0
rs10182296	eQTLcatalogue	TwinsUK_ge_LCL	G	9.92948e-07	-0.0434824	0.00496474	G	-	2	152371733	RIF1	0
rs13391309	eQTLcatalogue	TwinsUK_ge_LCL	C	2.0276e-06	-0.0428419	0.010138	C	-	2	152375935	RIF1	0
rs13391309	eQTLcatalogue	TwinsUK_ge_LCL	C	4.29956e-06	-0.054568	0.0214978	C	-	2	152375935	NEB	0
rs7597735	eQTLcatalogue	TwinsUK_ge_LCL	G	9.92948e-07	-0.0434824	0.00496474	G	-	2	152382329	RIF1	0
rs2288198	eQTLcatalogue	TwinsUK_ge_LCL	T	5.06692e-06	-0.041602	0.0253346	T	-	2	152383913	RIF1	0
rs10930688	eQTLcatalogue	TwinsUK_ge_LCL	T	5.06692e-06	-0.041602	0.0253346	T	-	2	152384377	RIF1	0
rs4233650	eQTLcatalogue	TwinsUK_ge_LCL	A	5.06692e-06	-0.041602	0.0253346	A	-	2	152386190	RIF1	0
rs6433481	eQTLcatalogue	TwinsUK_ge_LCL	T	5.06692e-06	-0.041602	0.0253346	T	-	2	152387762	RIF1	0
rs10210564	eQTLcatalogue	TwinsUK_ge_LCL	A	3.32621e-06	-0.0430532	0.016631	A	-	2	152388706	RIF1	0
rs10210564	eQTLcatalogue	TwinsUK_ge_LCL	A	4.59061e-07	-0.0612778	0.00229531	A	-	2	152388706	NEB	0
rs6433482	eQTLcatalogue	TwinsUK_ge_LCL	T	5.06692e-06	-0.041602	0.0253346	T	-	2	152389542	RIF1	0
rs12996964	eQTLcatalogue	TwinsUK_ge_LCL	T	6.20096e-06	0.0426814	0.0310048	C	-	2	152393422	RIF1	0
rs12996964	eQTLcatalogue	TwinsUK_ge_LCL	T	3.87744e-06	0.0573321	0.0193872	C	-	2	152393422	NEB	0
rs10187997	eQTLcatalogue	TwinsUK_ge_LCL	C	5.06692e-06	-0.041602	0.0253346	C	-	2	152395969	RIF1	0
rs9287981	eQTLcatalogue	TwinsUK_ge_LCL	A	5.06692e-06	-0.041602	0.0253346	A	-	2	152396340	RIF1	0
rs9287982	eQTLcatalogue	TwinsUK_ge_LCL	A	5.06692e-06	-0.041602	0.0253346	A	-	2	152396441	RIF1	0
rs6725513	eQTLcatalogue	TwinsUK_ge_LCL	T	5.06692e-06	-0.041602	0.0253346	T	-	2	152398403	RIF1	0
rs6735678	eQTLcatalogue	TwinsUK_ge_LCL	G	5.52945e-06	-0.0416527	0.0276473	G	-	2	152398572	RIF1	0
rs7563568	eQTLcatalogue	TwinsUK_ge_LCL	A	1.09981e-06	-0.044022	0.00549905	A	-	2	152400705	RIF1	0
rs7602828	eQTLcatalogue	TwinsUK_ge_LCL	C	1.09981e-06	-0.044022	0.00549905	C	-	2	152400732	RIF1	0
rs4664055	eQTLcatalogue	TwinsUK_ge_LCL	C	9.70061e-07	-0.0443481	0.00485031	C	-	2	152402171	RIF1	0
rs3213818	eQTLcatalogue	TwinsUK_ge_LCL	A	1.09981e-06	-0.044022	0.00549905	A	-	2	152402711	RIF1	0
rs10208825	eQTLcatalogue	TwinsUK_ge_LCL	A	1.09981e-06	-0.044022	0.00549905	A	-	2	152403682	RIF1	0
rs2288201	eQTLcatalogue	TwinsUK_ge_LCL	C	1.09981e-06	-0.044022	0.00549905	C	-	2	152404294	RIF1	0
rs10174130	eQTLcatalogue	TwinsUK_ge_LCL	T	1.09981e-06	-0.044022	0.00549905	T	-	2	152406617	RIF1	0
rs7424331	eQTLcatalogue	TwinsUK_ge_LCL	C	3.74242e-07	-0.0462525	0.00187121	C	-	2	152417999	RIF1	0
rs7419413	eQTLcatalogue	TwinsUK_ge_LCL	T	5.54253e-07	-0.0455253	0.00277127	T	-	2	152418022	RIF1	0
rs2288210	eQTLcatalogue	TwinsUK_ge_LCL	C	3.53912e-07	-0.0460638	0.00176956	C	-	2	152422076	RIF1	1
rs7568873	eQTLcatalogue	TwinsUK_ge_LCL	A	7.24266e-07	-0.0448894	0.00362133	A	-	2	152427249	RIF1	0
rs7421893	eQTLcatalogue	TwinsUK_ge_LCL	A	4.5101e-07	-0.0457255	0.00225505	A	-	2	152429134	RIF1	0
rs7422136	eQTLcatalogue	TwinsUK_ge_LCL	T	4.5101e-07	-0.0457255	0.00225505	T	-	2	152434317	RIF1	0
rs6732307	eQTLcatalogue	TwinsUK_ge_LCL	T	2.25341e-06	-0.042068	0.011267	T	-	2	152470218	RIF1	0
rs4599105	eQTLcatalogue	TwinsUK_ge_LCL	G	2.61154e-06	-0.0415737	0.0130577	G	-	2	152481846	RIF1	0
rs4664065	eQTLcatalogue	TwinsUK_ge_LCL	T	2.25341e-06	-0.042068	0.011267	T	-	2	152482461	RIF1	0
rs13383484	eQTLcatalogue	TwinsUK_ge_LCL	T	2.25341e-06	-0.042068	0.011267	T	-	2	152489554	RIF1	0
rs6709886	eQTLcatalogue	TwinsUK_ge_LCL	A	2.25341e-06	-0.042068	0.011267	A	-	2	152490219	RIF1	0
rs4664493	eQTLcatalogue	TwinsUK_ge_LCL	G	4.35049e-06	-0.041058	0.0217524	G	-	2	152492324	RIF1	0
rs6707824	eQTLcatalogue	TwinsUK_ge_skin	C	3.14121e-09	-0.120157	1.5706e-05	C	-	2	152243371	RIF1	0
rs61345365	eQTLcatalogue	TwinsUK_ge_skin	G	4.65761e-09	-0.119794	2.32881e-05	G	-	2	152259269	RIF1	0
rs4315520	eQTLcatalogue	TwinsUK_ge_skin	A	1.17851e-11	0.134442	5.89255e-08	G	-	2	152271907	RIF1	0
rs13002073	eQTLcatalogue	TwinsUK_ge_skin	T	1.17851e-11	0.134442	5.89255e-08	C	-	2	152278102	RIF1	0
rs2432951	eQTLcatalogue	TwinsUK_ge_skin	A	1.17851e-11	-0.134442	5.89255e-08	A	-	2	152281935	RIF1	0
rs6715917	eQTLcatalogue	TwinsUK_ge_skin	T	4.04125e-12	-0.136838	2.02062e-08	T	-	2	152290423	RIF1	0
rs2432936	eQTLcatalogue	TwinsUK_ge_skin	G	1.17851e-11	-0.134442	5.89255e-08	G	-	2	152292407	RIF1	0
rs2444272	eQTLcatalogue	TwinsUK_ge_skin	C	2.92168e-12	-0.13896	1.46084e-08	C	-	2	152293620	RIF1	0
rs2432938	eQTLcatalogue	TwinsUK_ge_skin	T	1.56684e-08	-0.123968	7.8342e-05	T	-	2	152297172	RIF1	0
rs2432940	eQTLcatalogue	TwinsUK_ge_skin	A	4.69249e-08	-0.119856	0.000234624	A	-	2	152300949	RIF1	0
rs2444270	eQTLcatalogue	TwinsUK_ge_skin	A	4.69249e-08	-0.119856	0.000234624	A	-	2	152301306	RIF1	0
rs2432941	eQTLcatalogue	TwinsUK_ge_skin	G	4.69249e-08	-0.119856	0.000234624	G	-	2	152303171	RIF1	0
rs2432944	eQTLcatalogue	TwinsUK_ge_skin	T	2.08809e-06	-0.100926	0.0104405	T	-	2	152306035	RIF1	0
rs2444266	eQTLcatalogue	TwinsUK_ge_skin	T	4.69249e-08	-0.119856	0.000234624	T	-	2	152308875	RIF1	0
rs2444263	eQTLcatalogue	TwinsUK_ge_skin	G	3.18899e-12	-0.138504	1.5945e-08	G	-	2	152311570	RIF1	1
rs2444262	eQTLcatalogue	TwinsUK_ge_skin	T	4.69249e-08	-0.119856	0.000234624	T	-	2	152313489	RIF1	0
rs2444260	eQTLcatalogue	TwinsUK_ge_skin	G	9.97721e-13	-0.141617	4.9886e-09	G	-	2	152315549	RIF1	0
rs2123465	eQTLcatalogue	TwinsUK_ge_skin	G	1.44621e-12	-0.140784	7.23105e-09	G	-	2	152320118	RIF1	0
rs2444257	eQTLcatalogue	TwinsUK_ge_skin	A	4.69249e-08	-0.119856	0.000234624	A	-	2	152322095	RIF1	0
rs2444274	eQTLcatalogue	TwinsUK_ge_skin	G	9.97721e-13	-0.141617	4.9886e-09	G	-	2	152324789	RIF1	0
rs1065177	eQTLcatalogue	TwinsUK_ge_skin	C	4.69249e-08	-0.119856	0.000234624	C	-	2	152331418	RIF1	0
rs4474880	eQTLcatalogue	TwinsUK_ge_skin	G	9.97721e-13	-0.141617	4.9886e-09	G	-	2	152333812	RIF1	0
rs3815851	eQTLcatalogue	TwinsUK_ge_skin	A	4.69249e-08	-0.119856	0.000234624	A	-	2	152336428	RIF1	0
rs2288195	eQTLcatalogue	TwinsUK_ge_skin	G	9.97721e-13	-0.141617	4.9886e-09	G	-	2	152349026	RIF1	0
rs3771900	eQTLcatalogue	TwinsUK_ge_skin	G	9.97721e-13	-0.141617	4.9886e-09	G	-	2	152349394	RIF1	0
rs4664455	eQTLcatalogue	TwinsUK_ge_skin	T	9.1859e-13	-0.141095	4.59295e-09	T	-	2	152350462	RIF1	0
rs4994327	eQTLcatalogue	TwinsUK_ge_skin	T	2.21255e-11	-0.135756	1.10627e-07	T	-	2	152351126	RIF1	0
rs7575451	eQTLcatalogue	TwinsUK_ge_skin	C	2.21255e-11	-0.135756	1.10627e-07	C	-	2	152352843	RIF1	1
rs4233649	eQTLcatalogue	TwinsUK_ge_skin	A	2.21255e-11	-0.135756	1.10627e-07	A	-	2	152358743	RIF1	0
rs7419956	eQTLcatalogue	TwinsUK_ge_skin	T	2.21255e-11	-0.135756	1.10627e-07	T	-	2	152358932	RIF1	0
rs3815852	eQTLcatalogue	TwinsUK_ge_skin	G	2.21255e-11	-0.135756	1.10627e-07	G	-	2	152362398	RIF1	0
rs6719297	eQTLcatalogue	TwinsUK_ge_skin	G	1.13031e-09	-0.119927	5.65155e-06	G	-	2	152364199	RIF1	0
rs10432479	eQTLcatalogue	TwinsUK_ge_skin	T	1.13031e-09	-0.119927	5.65155e-06	T	-	2	152365775	RIF1	0
rs7558940	eQTLcatalogue	TwinsUK_ge_skin	C	2.21255e-11	-0.135756	1.10627e-07	C	-	2	152368055	RIF1	0
rs7566225	eQTLcatalogue	TwinsUK_ge_skin	C	8.56396e-12	-0.138523	4.28198e-08	C	-	2	152369791	RIF1	0
rs10182296	eQTLcatalogue	TwinsUK_ge_skin	G	4.90056e-10	-0.122573	2.45028e-06	G	-	2	152371733	RIF1	0
rs13391309	eQTLcatalogue	TwinsUK_ge_skin	C	2.48668e-11	-0.133965	1.24334e-07	C	-	2	152375935	RIF1	0
rs7585717	eQTLcatalogue	TwinsUK_ge_skin	A	2.97126e-12	-0.14079	1.48563e-08	A	-	2	152382199	RIF1	0
rs7597735	eQTLcatalogue	TwinsUK_ge_skin	G	4.90056e-10	-0.122573	2.45028e-06	G	-	2	152382329	RIF1	0
rs2288198	eQTLcatalogue	TwinsUK_ge_skin	T	8.56396e-12	-0.138523	4.28198e-08	T	-	2	152383913	RIF1	0
rs10930688	eQTLcatalogue	TwinsUK_ge_skin	T	8.56396e-12	-0.138523	4.28198e-08	T	-	2	152384377	RIF1	0
rs4233650	eQTLcatalogue	TwinsUK_ge_skin	A	8.56396e-12	-0.138523	4.28198e-08	A	-	2	152386190	RIF1	0
rs4233651	eQTLcatalogue	TwinsUK_ge_skin	A	2.97126e-12	-0.14079	1.48563e-08	A	-	2	152386392	RIF1	0
rs6433481	eQTLcatalogue	TwinsUK_ge_skin	T	8.56396e-12	-0.138523	4.28198e-08	T	-	2	152387762	RIF1	0
rs10210564	eQTLcatalogue	TwinsUK_ge_skin	A	7.11716e-10	-0.126361	3.55858e-06	A	-	2	152388706	RIF1	0
rs6433482	eQTLcatalogue	TwinsUK_ge_skin	T	8.56396e-12	-0.138523	4.28198e-08	T	-	2	152389542	RIF1	0
rs12996964	eQTLcatalogue	TwinsUK_ge_skin	T	1.55511e-09	0.125987	7.77555e-06	C	-	2	152393422	RIF1	0
rs10187997	eQTLcatalogue	TwinsUK_ge_skin	C	8.56396e-12	-0.138523	4.28198e-08	C	-	2	152395969	RIF1	0
rs9287981	eQTLcatalogue	TwinsUK_ge_skin	A	8.56396e-12	-0.138523	4.28198e-08	A	-	2	152396340	RIF1	0
rs9287982	eQTLcatalogue	TwinsUK_ge_skin	A	8.56396e-12	-0.138523	4.28198e-08	A	-	2	152396441	RIF1	0
rs6725513	eQTLcatalogue	TwinsUK_ge_skin	T	8.56396e-12	-0.138523	4.28198e-08	T	-	2	152398403	RIF1	0
rs6735678	eQTLcatalogue	TwinsUK_ge_skin	G	7.87719e-12	-0.139601	3.93859e-08	G	-	2	152398572	RIF1	0
rs7563568	eQTLcatalogue	TwinsUK_ge_skin	A	5.38929e-11	-0.131699	2.69464e-07	A	-	2	152400705	RIF1	0
rs7602828	eQTLcatalogue	TwinsUK_ge_skin	C	5.38929e-11	-0.131699	2.69464e-07	C	-	2	152400732	RIF1	0
rs4664055	eQTLcatalogue	TwinsUK_ge_skin	C	4.28335e-11	-0.132696	2.14168e-07	C	-	2	152402171	RIF1	0
rs3213818	eQTLcatalogue	TwinsUK_ge_skin	A	5.38929e-11	-0.131699	2.69464e-07	A	-	2	152402711	RIF1	0
rs10208825	eQTLcatalogue	TwinsUK_ge_skin	A	5.38929e-11	-0.131699	2.69464e-07	A	-	2	152403682	RIF1	0
rs2288201	eQTLcatalogue	TwinsUK_ge_skin	C	5.38929e-11	-0.131699	2.69464e-07	C	-	2	152404294	RIF1	0
rs10174130	eQTLcatalogue	TwinsUK_ge_skin	T	5.38929e-11	-0.131699	2.69464e-07	T	-	2	152406617	RIF1	0
rs7424331	eQTLcatalogue	TwinsUK_ge_skin	C	2.72766e-09	-0.119972	1.36383e-05	C	-	2	152417999	RIF1	0
rs7419413	eQTLcatalogue	TwinsUK_ge_skin	T	5.48585e-09	-0.117569	2.74292e-05	T	-	2	152418022	RIF1	0
rs2288210	eQTLcatalogue	TwinsUK_ge_skin	C	5.6032e-09	-0.116872	2.8016e-05	C	-	2	152422076	RIF1	1
rs7568873	eQTLcatalogue	TwinsUK_ge_skin	A	2.72506e-08	-0.111867	0.000136253	A	-	2	152427249	RIF1	0
rs7421893	eQTLcatalogue	TwinsUK_ge_skin	A	4.12924e-08	-0.110549	0.000206462	A	-	2	152429134	RIF1	0
rs7422136	eQTLcatalogue	TwinsUK_ge_skin	T	4.12924e-08	-0.110549	0.000206462	T	-	2	152434317	RIF1	0
rs61345365	PsychENCODE	PsychENCODE_eQTLs	T	3.06327e-07	-0.0522857	4.50136e-05	G	+	2	152259269	RIF1	0
rs61345365	PsychENCODE	PsychENCODE_eQTLs	T	1.40669e-05	-0.110007	0.001484	G	+	2	152259269	TNFAIP6	0
rs61345365	PsychENCODE	PsychENCODE_eQTLs	T	5.246e-05	-0.0899723	0.0047826	G	+	2	152259269	RBM43	0
rs13002073	PsychENCODE	PsychENCODE_eQTLs	C	0.000147025	0.0338574	0.0117633	C	+	2	152278102	RIF1	0
rs13002073	PsychENCODE	PsychENCODE_eQTLs	C	1.01545e-06	0.107817	0.000135967	C	+	2	152278102	TNFAIP6	0
rs2432951	PsychENCODE	PsychENCODE_eQTLs	C	0.000143775	-0.03389	0.0115382	A	+	2	152281935	RIF1	0
rs2432951	PsychENCODE	PsychENCODE_eQTLs	C	1.01838e-06	-0.107751	0.000136329	A	+	2	152281935	TNFAIP6	0
rs6715917	PsychENCODE	PsychENCODE_eQTLs	C	2.37189e-05	-0.0391252	0.00236787	T	+	2	152290423	RIF1	0
rs6715917	PsychENCODE	PsychENCODE_eQTLs	C	2.88199e-05	-0.0959077	0.00281555	T	+	2	152290423	TNFAIP6	0
rs2432936	PsychENCODE	PsychENCODE_eQTLs	A	0.000118569	-0.0343935	0.00976431	G	+	2	152292407	RIF1	0
rs2432936	PsychENCODE	PsychENCODE_eQTLs	A	9.96101e-07	-0.108106	0.000133585	G	+	2	152292407	TNFAIP6	0
rs2444272	PsychENCODE	PsychENCODE_eQTLs	T	0.000134547	-0.0339864	0.0108949	C	+	2	152293620	RIF1	0
rs2444272	PsychENCODE	PsychENCODE_eQTLs	T	1.12822e-06	-0.107155	0.000149767	C	+	2	152293620	TNFAIP6	0
rs2432940	PsychENCODE	PsychENCODE_eQTLs	G	0.000749869	-0.0310587	0.0459387	A	+	2	152300949	RIF1	0
rs2432940	PsychENCODE	PsychENCODE_eQTLs	G	4.35013e-05	-0.0932146	0.00405484	A	+	2	152300949	TNFAIP6	0
rs2444270	PsychENCODE	PsychENCODE_eQTLs	T	0.000484178	-0.0319097	0.0321834	A	+	2	152301306	RIF1	0
rs2444270	PsychENCODE	PsychENCODE_eQTLs	T	1.60946e-05	-0.097586	0.00167402	A	+	2	152301306	TNFAIP6	0
rs2432944	PsychENCODE	PsychENCODE_eQTLs	C	4.3073e-05	-0.0369078	0.00401948	T	+	2	152306035	RIF1	0
rs2432944	PsychENCODE	PsychENCODE_eQTLs	C	0.000137382	-0.0852505	0.0110937	T	+	2	152306035	TNFAIP6	0
rs2444266	PsychENCODE	PsychENCODE_eQTLs	C	0.000582914	-0.0314246	0.0374685	T	+	2	152308875	RIF1	0
rs2444266	PsychENCODE	PsychENCODE_eQTLs	C	1.98694e-05	-0.0964405	0.00202169	T	+	2	152308875	TNFAIP6	0
rs2444262	PsychENCODE	PsychENCODE_eQTLs	C	0.000573251	-0.0314532	0.0369642	T	+	2	152313489	RIF1	0
rs2444262	PsychENCODE	PsychENCODE_eQTLs	C	2.04236e-05	-0.096264	0.00207203	T	+	2	152313489	TNFAIP6	0
rs2444260	PsychENCODE	PsychENCODE_eQTLs	T	9.62453e-05	-0.0346436	0.00814587	G	+	2	152315549	RIF1	0
rs2444260	PsychENCODE	PsychENCODE_eQTLs	T	1.05254e-06	-0.107245	0.000140524	G	+	2	152315549	TNFAIP6	0
rs2432955	PsychENCODE	PsychENCODE_eQTLs	T	8.90031e-06	-0.0411669	0.000982541	G	+	2	152331999	RIF1	0
rs2432955	PsychENCODE	PsychENCODE_eQTLs	T	1.29997e-05	-0.100095	0.00138264	G	+	2	152331999	TNFAIP6	0
rs3771900	PsychENCODE	PsychENCODE_eQTLs	A	7.34433e-05	-0.035446	0.00643033	G	+	2	152349394	RIF1	0
rs3771900	PsychENCODE	PsychENCODE_eQTLs	A	6.37042e-07	-0.11009	8.85235e-05	G	+	2	152349394	TNFAIP6	0
rs7575451	PsychENCODE	PsychENCODE_eQTLs	G	0.000232227	-0.0328132	0.0173987	C	+	2	152352843	RIF1	1
rs7575451	PsychENCODE	PsychENCODE_eQTLs	G	2.5829e-07	-0.113479	3.84339e-05	C	+	2	152352843	TNFAIP6	1
rs4233649	PsychENCODE	PsychENCODE_eQTLs	G	0.000173018	-0.0334679	0.0135286	A	+	2	152358743	RIF1	0
rs4233649	PsychENCODE	PsychENCODE_eQTLs	G	3.11947e-07	-0.112688	4.57772e-05	A	+	2	152358743	TNFAIP6	0
rs3815852	PsychENCODE	PsychENCODE_eQTLs	C	0.000607746	-0.0289413	0.0387574	G	+	2	152362398	RIF1	0
rs3815852	PsychENCODE	PsychENCODE_eQTLs	C	4.41869e-05	-0.0853345	0.00411137	G	+	2	152362398	TNFAIP6	0
rs7558940	PsychENCODE	PsychENCODE_eQTLs	G	0.000289162	-0.0323235	0.0209473	C	+	2	152368055	RIF1	0
rs7558940	PsychENCODE	PsychENCODE_eQTLs	G	2.74856e-07	-0.113258	4.07164e-05	C	+	2	152368055	TNFAIP6	0
rs7566225	PsychENCODE	PsychENCODE_eQTLs	T	0.000286577	-0.0323435	0.0207887	C	+	2	152369791	RIF1	0
rs7566225	PsychENCODE	PsychENCODE_eQTLs	T	2.67237e-07	-0.113371	3.96672e-05	C	+	2	152369791	TNFAIP6	0
rs10182296	PsychENCODE	PsychENCODE_eQTLs	A	7.29789e-06	-0.0390556	0.000820917	G	+	2	152371733	RIF1	0
rs10182296	PsychENCODE	PsychENCODE_eQTLs	A	2.20798e-06	-0.102059	0.000277002	G	+	2	152371733	TNFAIP6	0
rs7597735	PsychENCODE	PsychENCODE_eQTLs	A	5.3266e-06	-0.0395519	0.000617304	G	+	2	152382329	RIF1	0
rs7597735	PsychENCODE	PsychENCODE_eQTLs	A	2.67921e-06	-0.101012	0.000330491	G	+	2	152382329	TNFAIP6	0
rs10930688	PsychENCODE	PsychENCODE_eQTLs	C	0.000325487	-0.031454	0.0231355	T	+	2	152384377	RIF1	0
rs10930688	PsychENCODE	PsychENCODE_eQTLs	C	6.15995e-07	-0.107853	8.58158e-05	T	+	2	152384377	TNFAIP6	0
rs4233650	PsychENCODE	PsychENCODE_eQTLs	G	0.000349765	-0.0312094	0.0245704	A	+	2	152386190	RIF1	0
rs4233650	PsychENCODE	PsychENCODE_eQTLs	G	6.75722e-07	-0.10719	9.34726e-05	A	+	2	152386190	TNFAIP6	0
rs10210564	PsychENCODE	PsychENCODE_eQTLs	G	7.61044e-07	-0.111673	0.000104297	A	+	2	152388706	TNFAIP6	0
rs6433482	PsychENCODE	PsychENCODE_eQTLs	C	0.000625622	-0.0307202	0.0396814	T	+	2	152389542	RIF1	0
rs6433482	PsychENCODE	PsychENCODE_eQTLs	C	1.93355e-08	-0.124538	3.44527e-06	T	+	2	152389542	TNFAIP6	0
rs9287981	PsychENCODE	PsychENCODE_eQTLs	G	0.000631919	-0.0306326	0.0400039	A	+	2	152396340	RIF1	0
rs9287981	PsychENCODE	PsychENCODE_eQTLs	G	1.79489e-08	-0.124562	3.21398e-06	A	+	2	152396340	TNFAIP6	0
rs6725513	PsychENCODE	PsychENCODE_eQTLs	C	0.000624816	-0.0306603	0.0396399	T	+	2	152398403	RIF1	0
rs6725513	PsychENCODE	PsychENCODE_eQTLs	C	1.77417e-08	-0.124607	3.17927e-06	T	+	2	152398403	TNFAIP6	0
rs7563568	PsychENCODE	PsychENCODE_eQTLs	G	0.000314474	-0.0319173	0.0224753	A	+	2	152400705	RIF1	0
rs7563568	PsychENCODE	PsychENCODE_eQTLs	G	3.29309e-08	-0.120848	5.66722e-06	A	+	2	152400705	TNFAIP6	0
rs7602828	PsychENCODE	PsychENCODE_eQTLs	T	0.000312801	-0.0319275	0.0223745	C	+	2	152400732	RIF1	0
rs7602828	PsychENCODE	PsychENCODE_eQTLs	T	3.26668e-08	-0.120871	5.62473e-06	C	+	2	152400732	TNFAIP6	0
rs3213818	PsychENCODE	PsychENCODE_eQTLs	G	0.000258436	-0.0323071	0.0190527	A	+	2	152402711	RIF1	0
rs3213818	PsychENCODE	PsychENCODE_eQTLs	G	3.178e-08	-0.12077	5.48238e-06	A	+	2	152402711	TNFAIP6	0
rs10208825	PsychENCODE	PsychENCODE_eQTLs	G	0.000194849	-0.0330103	0.0149793	A	+	2	152403682	RIF1	0
rs10208825	PsychENCODE	PsychENCODE_eQTLs	G	3.05437e-08	-0.121181	5.28165e-06	A	+	2	152403682	TNFAIP6	0
rs10174130	PsychENCODE	PsychENCODE_eQTLs	C	0.000227707	-0.0327596	0.0171102	T	+	2	152406617	RIF1	0
rs10174130	PsychENCODE	PsychENCODE_eQTLs	C	2.64179e-08	-0.122093	4.61115e-06	T	+	2	152406617	TNFAIP6	0
rs7568873	PsychENCODE	PsychENCODE_eQTLs	G	0.000818754	-0.0304261	0.0492998	A	+	2	152427249	RIF1	0
rs7568873	PsychENCODE	PsychENCODE_eQTLs	G	4.80164e-06	-0.102815	0.000561781	A	+	2	152427249	TNFAIP6	0
rs7421893	PsychENCODE	PsychENCODE_eQTLs	G	0.000830859	-0.030313	0.0498824	A	+	2	152429134	RIF1	0
rs7421893	PsychENCODE	PsychENCODE_eQTLs	G	6.21873e-06	-0.101345	0.000710472	A	+	2	152429134	TNFAIP6	0
rs7422136	PsychENCODE	PsychENCODE_eQTLs	C	0.000740551	-0.0305801	0.0454771	T	+	2	152434317	RIF1	0
rs7422136	PsychENCODE	PsychENCODE_eQTLs	C	5.90484e-06	-0.101522	0.000677931	T	+	2	152434317	TNFAIP6	0
rs6732307	PsychENCODE	PsychENCODE_eQTLs	C	1.61019e-05	-0.0378718	0.00167473	T	+	2	152470218	RIF1	0
rs6732307	PsychENCODE	PsychENCODE_eQTLs	C	0.000160541	-0.0821512	0.0126871	T	+	2	152470218	TNFAIP6	0
rs4664065	PsychENCODE	PsychENCODE_eQTLs	C	2.23662e-05	-0.0372127	0.00224705	T	+	2	152482461	RIF1	0
rs4664065	PsychENCODE	PsychENCODE_eQTLs	C	0.00011218	-0.0840195	0.00930762	T	+	2	152482461	TNFAIP6	0
rs13383484	PsychENCODE	PsychENCODE_eQTLs	C	2.24269e-05	-0.0372433	0.00225248	T	+	2	152489554	RIF1	0
rs13383484	PsychENCODE	PsychENCODE_eQTLs	C	0.000110714	-0.0841701	0.00920157	T	+	2	152489554	TNFAIP6	0
rs6709886	PsychENCODE	PsychENCODE_eQTLs	G	2.48724e-05	-0.037017	0.00246999	A	+	2	152490219	RIF1	0
rs6709886	PsychENCODE	PsychENCODE_eQTLs	G	0.000137632	-0.0829613	0.0111112	A	+	2	152490219	TNFAIP6	0
rs6715917	DICE	Monocyte_classical	C	6.53721e-05	-0.616773	0.049	T	+	2	152290423	RIF1	0
rs2432936	DICE	Monocyte_classical	A	6.53721e-05	-0.616773	0.049	G	+	2	152292407	RIF1	0
rs2444272	DICE	Monocyte_classical	T	6.53721e-05	-0.616773	0.049	C	+	2	152293620	RIF1	0
rs2432938	DICE	Monocyte_classical	C	4.21305e-05	-0.649113	0.049	T	+	2	152297172	RIF1	0
rs2432940	DICE	Monocyte_classical	G	2.93244e-05	-0.665793	0.049	A	+	2	152300949	RIF1	0
rs2444270	DICE	Monocyte_classical	T	4.21305e-05	-0.649113	0.049	A	+	2	152301306	RIF1	0
rs2432941	DICE	Monocyte_classical	A	4.21305e-05	-0.649113	0.049	G	+	2	152303171	RIF1	0
rs2444266	DICE	Monocyte_classical	C	4.21305e-05	-0.649113	0.049	T	+	2	152308875	RIF1	0
rs2444263	DICE	Monocyte_classical	A	6.53721e-05	-0.616773	0.049	G	+	2	152311570	RIF1	1
rs2444262	DICE	Monocyte_classical	C	4.21305e-05	-0.649113	0.049	T	+	2	152313489	RIF1	0
rs35044903	DICE	Monocyte_classical	CA	4.21305e-05	-0.649113	0.049	C	+	2	152314547	RIF1	0
rs2444260	DICE	Monocyte_classical	T	6.53721e-05	-0.616773	0.049	G	+	2	152315549	RIF1	0
rs2123465	DICE	Monocyte_classical	A	6.53721e-05	-0.616773	0.049	G	+	2	152320118	RIF1	0
rs2444257	DICE	Monocyte_classical	T	4.21305e-05	-0.649113	0.049	A	+	2	152322095	RIF1	0
rs2444274	DICE	Monocyte_classical	C	6.53721e-05	-0.616773	0.049	G	+	2	152324789	RIF1	0
rs1065177	DICE	Monocyte_classical	G	4.21305e-05	-0.649113	0.049	C	+	2	152331418	RIF1	0
rs2432955	DICE	Monocyte_classical	T	4.45333e-05	-0.644115	0.049	G	+	2	152331999	RIF1	0
rs4474880	DICE	Monocyte_classical	A	6.53721e-05	-0.616773	0.049	G	+	2	152333812	RIF1	0
rs199700260	DICE	Monocyte_classical	T	6.53721e-05	-0.616773	0.049	TG	+	2	152335434	RIF1	0
rs3815851	DICE	Monocyte_classical	G	4.21305e-05	-0.649113	0.049	A	+	2	152336428	RIF1	0
rs1276729531	DICE	Monocyte_classical	A	6.53721e-05	-0.616773	0.049	AG	+	2	152338538	RIF1	0
rs2288195	DICE	Monocyte_classical	A	6.68747e-05	-0.616728	0.049	G	+	2	152349026	RIF1	0
rs3771900	DICE	Monocyte_classical	A	6.68747e-05	-0.616728	0.049	G	+	2	152349394	RIF1	0
rs4664455	DICE	Monocyte_classical	C	6.68747e-05	-0.616728	0.049	T	+	2	152350462	RIF1	0
rs1378794381	DICE	NK	C	3.12255e-06	0.71081	0.049	C	+	2	152270800	RIF1	0
rs4315520	DICE	NK	G	3.12255e-06	0.71081	0.049	G	+	2	152271907	RIF1	0
rs13002073	DICE	NK	C	6.00658e-06	0.688474	0.049	C	+	2	152278102	RIF1	0
rs2432951	DICE	NK	C	6.00658e-06	-0.688474	0.049	A	+	2	152281935	RIF1	0
rs1433781550	DICE	NK	G	6.00658e-06	-0.688474	0.049	GC	+	2	152287285	RIF1	0
rs6715917	DICE	NK	C	6.92397e-06	-0.683588	0.049	T	+	2	152290423	RIF1	0
rs2432936	DICE	NK	A	6.92397e-06	-0.683588	0.049	G	+	2	152292407	RIF1	0
rs2444272	DICE	NK	T	6.92397e-06	-0.683588	0.049	C	+	2	152293620	RIF1	0
rs2432938	DICE	NK	C	1.7156e-05	-0.677392	0.049	T	+	2	152297172	RIF1	0
rs2432940	DICE	NK	G	3.30102e-05	-0.661105	0.049	A	+	2	152300949	RIF1	0
rs2444270	DICE	NK	T	1.7156e-05	-0.677392	0.049	A	+	2	152301306	RIF1	0
rs2432941	DICE	NK	A	1.7156e-05	-0.677392	0.049	G	+	2	152303171	RIF1	0
rs2432944	DICE	NK	C	1.10754e-05	-0.676076	0.049	T	+	2	152306035	RIF1	0
rs2444266	DICE	NK	C	1.7156e-05	-0.677392	0.049	T	+	2	152308875	RIF1	0
rs2444263	DICE	NK	A	6.92397e-06	-0.683588	0.049	G	+	2	152311570	RIF1	1
rs2444262	DICE	NK	C	1.7156e-05	-0.677392	0.049	T	+	2	152313489	RIF1	0
rs35044903	DICE	NK	CA	1.7156e-05	-0.677392	0.049	C	+	2	152314547	RIF1	0
rs2444260	DICE	NK	T	6.92397e-06	-0.683588	0.049	G	+	2	152315549	RIF1	0
rs2123465	DICE	NK	A	6.92397e-06	-0.683588	0.049	G	+	2	152320118	RIF1	0
rs2444257	DICE	NK	T	1.7156e-05	-0.677392	0.049	A	+	2	152322095	RIF1	0
rs2444274	DICE	NK	C	6.92397e-06	-0.683588	0.049	G	+	2	152324789	RIF1	0
rs1065177	DICE	NK	G	1.7156e-05	-0.677392	0.049	C	+	2	152331418	RIF1	0
rs2432955	DICE	NK	T	5.52612e-06	-0.706294	0.049	G	+	2	152331999	RIF1	0
rs4474880	DICE	NK	A	6.92397e-06	-0.683588	0.049	G	+	2	152333812	RIF1	0
rs199700260	DICE	NK	T	6.92397e-06	-0.683588	0.049	TG	+	2	152335434	RIF1	0
rs3815851	DICE	NK	G	1.7156e-05	-0.677392	0.049	A	+	2	152336428	RIF1	0
rs1276729531	DICE	NK	A	6.92397e-06	-0.683588	0.049	AG	+	2	152338538	RIF1	0
rs2288195	DICE	NK	A	9.55827e-06	-0.675075	0.049	G	+	2	152349026	RIF1	0
rs3771900	DICE	NK	A	9.55827e-06	-0.675075	0.049	G	+	2	152349394	RIF1	0
rs4664455	DICE	NK	C	9.55827e-06	-0.675075	0.049	T	+	2	152350462	RIF1	0
rs4994327	DICE	NK	C	2.88396e-05	-0.629323	0.049	T	+	2	152351126	RIF1	0
2_152352251_b37	DICE	NK	T	1.24608e-05	-0.66305	0.049	TTAAG	+	2	152352251	RIF1	0
rs7575451	DICE	NK	G	1.24608e-05	-0.66305	0.049	C	+	2	152352843	RIF1	1
rs4233649	DICE	NK	G	1.88554e-05	-0.650642	0.049	A	+	2	152358743	RIF1	0
rs7419956	DICE	NK	C	1.88554e-05	-0.650642	0.049	T	+	2	152358932	RIF1	0
2_152360136_b37	DICE	NK	A	1.88554e-05	-0.650642	0.049	AT	+	2	152360136	RIF1	0
rs6719297	DICE	NK	A	2.42646e-06	-0.665851	0.049	G	+	2	152364199	RIF1	0
rs10432479	DICE	NK	C	2.42646e-06	-0.665851	0.049	T	+	2	152365775	RIF1	0
rs7558940	DICE	NK	G	1.88554e-05	-0.650642	0.049	C	+	2	152368055	RIF1	0
rs7566225	DICE	NK	T	1.88554e-05	-0.650642	0.049	C	+	2	152369791	RIF1	0
rs10182296	DICE	NK	A	2.42646e-06	-0.665851	0.049	G	+	2	152371733	RIF1	0
rs13391309	DICE	NK	T	1.88554e-05	-0.650642	0.049	C	+	2	152375935	RIF1	0
rs7585717	DICE	NK	G	1.88554e-05	-0.650642	0.049	A	+	2	152382199	RIF1	0
rs7597735	DICE	NK	A	4.28647e-06	-0.650762	0.049	G	+	2	152382329	RIF1	0
rs10187997	DICE	NK	T	1.88554e-05	-0.650642	0.049	C	+	2	152395969	RIF1	0
rs9287981	DICE	NK	G	1.88554e-05	-0.650642	0.049	A	+	2	152396340	RIF1	0
rs9287982	DICE	NK	G	1.88554e-05	-0.650642	0.049	A	+	2	152396441	RIF1	0
rs6725513	DICE	NK	C	1.88554e-05	-0.650642	0.049	T	+	2	152398403	RIF1	0
rs6735678	DICE	NK	A	1.88554e-05	-0.650642	0.049	G	+	2	152398572	RIF1	0
rs59898635	DICE	NK	CA	1.77171e-05	-0.64142	0.049	C	+	2	152413293	RIF1	0
rs6707824	eQTLGen	eQTLGen_cis_eQTLs	C	1.4098e-15	7.9846	0	C	+	2	152243371	RIF1	0
rs6707824	eQTLGen	eQTLGen_cis_eQTLs	C	1.3203e-11	-6.7663	0	C	-	2	152243371	NMI	0
rs6707824	eQTLGen	eQTLGen_cis_eQTLs	C	3.1859e-15	7.8836	0	C	+	2	152243371	TNFAIP6	0
rs6707824	eQTLGen	eQTLGen_cis_eQTLs	C	1.1482e-76	18.5316	0	C	+	2	152243371	RBM43	0
rs61345365	eQTLGen	eQTLGen_cis_eQTLs	G	4.5055e-15	7.8402	0	G	+	2	152259269	RIF1	0
rs61345365	eQTLGen	eQTLGen_cis_eQTLs	G	1.1364e-13	-7.4238	0	G	-	2	152259269	NMI	0
rs61345365	eQTLGen	eQTLGen_cis_eQTLs	G	4.5181e-16	8.1239	0	G	+	2	152259269	TNFAIP6	0
rs61345365	eQTLGen	eQTLGen_cis_eQTLs	G	9.1537e-80	18.9117	0	G	+	2	152259269	RBM43	0
rs4315520	eQTLGen	eQTLGen_cis_eQTLs	G	1.0402e-41	13.5301	0	G	+	2	152271907	RIF1	0
rs4315520	eQTLGen	eQTLGen_cis_eQTLs	G	2.8226e-13	-7.3025	0	G	-	2	152271907	NMI	0
rs4315520	eQTLGen	eQTLGen_cis_eQTLs	G	2.4413e-17	8.4706	0	G	+	2	152271907	TNFAIP6	0
rs4315520	eQTLGen	eQTLGen_cis_eQTLs	G	2.6478e-73	18.1103	0	G	+	2	152271907	RBM43	0
rs13002073	eQTLGen	eQTLGen_cis_eQTLs	C	8.8303e-44	13.8764	0	C	+	2	152278102	RIF1	0
rs13002073	eQTLGen	eQTLGen_cis_eQTLs	C	1.9301e-14	-7.655	0	C	-	2	152278102	NMI	0
rs13002073	eQTLGen	eQTLGen_cis_eQTLs	C	4.7148e-17	8.3937	0	C	+	2	152278102	TNFAIP6	0
rs13002073	eQTLGen	eQTLGen_cis_eQTLs	C	1.4086e-76	18.5207	0	C	+	2	152278102	RBM43	0
rs2432951	eQTLGen	eQTLGen_cis_eQTLs	A	6.7734e-44	13.8953	0	A	+	2	152281935	RIF1	0
rs2432951	eQTLGen	eQTLGen_cis_eQTLs	A	1.3757e-14	-7.6985	0	A	-	2	152281935	NMI	0
rs2432951	eQTLGen	eQTLGen_cis_eQTLs	A	5.6552e-17	8.3724	0	A	+	2	152281935	TNFAIP6	0
rs2432951	eQTLGen	eQTLGen_cis_eQTLs	A	4.564e-76	18.4572	0	A	+	2	152281935	RBM43	0
rs6715917	eQTLGen	eQTLGen_cis_eQTLs	T	7.071e-47	14.3785	0	T	+	2	152290423	RIF1	0
rs6715917	eQTLGen	eQTLGen_cis_eQTLs	T	1.6439e-14	-7.6757	0	T	-	2	152290423	NMI	0
rs6715917	eQTLGen	eQTLGen_cis_eQTLs	T	1.9487e-16	8.2254	0	T	+	2	152290423	TNFAIP6	0
rs6715917	eQTLGen	eQTLGen_cis_eQTLs	T	2.3197e-69	17.6034	0	T	+	2	152290423	RBM43	0
rs2432936	eQTLGen	eQTLGen_cis_eQTLs	G	2.2591e-44	13.9736	0	G	+	2	152292407	RIF1	0
rs2432936	eQTLGen	eQTLGen_cis_eQTLs	G	1.0004e-14	-7.7392	0	G	-	2	152292407	NMI	0
rs2432936	eQTLGen	eQTLGen_cis_eQTLs	G	1.0464e-16	8.2995	0	G	+	2	152292407	TNFAIP6	0
rs2432936	eQTLGen	eQTLGen_cis_eQTLs	G	5.5652e-75	18.3216	0	G	+	2	152292407	RBM43	0
rs2444272	eQTLGen	eQTLGen_cis_eQTLs	C	1.9796e-44	13.983	0	C	+	2	152293620	RIF1	0
rs2444272	eQTLGen	eQTLGen_cis_eQTLs	C	9.003e-15	-7.7525	0	C	-	2	152293620	NMI	0
rs2444272	eQTLGen	eQTLGen_cis_eQTLs	C	9.3155e-17	8.3132	0	C	+	2	152293620	TNFAIP6	0
rs2444272	eQTLGen	eQTLGen_cis_eQTLs	C	4.1623e-75	18.3375	0	C	+	2	152293620	RBM43	0
rs2432938	eQTLGen	eQTLGen_cis_eQTLs	T	3.8734e-47	14.4202	0	T	+	2	152297172	RIF1	0
rs2432938	eQTLGen	eQTLGen_cis_eQTLs	T	4.7286e-14	-7.5392	0	T	-	2	152297172	NMI	0
rs2432938	eQTLGen	eQTLGen_cis_eQTLs	T	1.1231e-08	5.7111	5.78035e-05	T	+	2	152297172	TNFAIP6	0
rs2432938	eQTLGen	eQTLGen_cis_eQTLs	T	4.5148e-48	14.5677	0	T	+	2	152297172	RBM43	0
rs2432940	eQTLGen	eQTLGen_cis_eQTLs	A	4.5141e-45	14.0878	0	A	+	2	152300949	RIF1	0
rs2432940	eQTLGen	eQTLGen_cis_eQTLs	A	7.5119e-14	-7.4786	0	A	-	2	152300949	NMI	0
rs2432940	eQTLGen	eQTLGen_cis_eQTLs	A	9.5688e-09	5.7383	5.78964e-05	A	+	2	152300949	TNFAIP6	0
rs2432940	eQTLGen	eQTLGen_cis_eQTLs	A	2.7808e-54	15.5143	0	A	+	2	152300949	RBM43	0
rs2444270	eQTLGen	eQTLGen_cis_eQTLs	A	1.9324e-45	14.1477	0	A	+	2	152301306	RIF1	0
rs2444270	eQTLGen	eQTLGen_cis_eQTLs	A	7.8985e-14	-7.4718	0	A	-	2	152301306	NMI	0
rs2444270	eQTLGen	eQTLGen_cis_eQTLs	A	1.1179e-08	5.712	5.78072e-05	A	+	2	152301306	TNFAIP6	0
rs2444270	eQTLGen	eQTLGen_cis_eQTLs	A	1.081e-53	15.4269	0	A	+	2	152301306	RBM43	0
rs2432941	eQTLGen	eQTLGen_cis_eQTLs	G	1.57e-45	14.1622	0	G	+	2	152303171	RIF1	0
rs2432941	eQTLGen	eQTLGen_cis_eQTLs	G	9.6798e-14	-7.4451	0	G	-	2	152303171	NMI	0
rs2432941	eQTLGen	eQTLGen_cis_eQTLs	G	8.5217e-09	5.7579	5.79561e-05	G	+	2	152303171	TNFAIP6	0
rs2432941	eQTLGen	eQTLGen_cis_eQTLs	G	1.3892e-53	15.4107	0	G	+	2	152303171	RBM43	0
rs2432944	eQTLGen	eQTLGen_cis_eQTLs	T	2.5188e-32	11.837	0	T	+	2	152306035	RIF1	0
rs2432944	eQTLGen	eQTLGen_cis_eQTLs	T	8.312e-18	-8.595	0	T	-	2	152306035	NMI	0
rs2432944	eQTLGen	eQTLGen_cis_eQTLs	T	2.9549e-11	6.6488	0	T	+	2	152306035	TNFAIP6	0
rs2432944	eQTLGen	eQTLGen_cis_eQTLs	T	1.2006e-71	17.899	0	T	+	2	152306035	RBM43	0
rs2444266	eQTLGen	eQTLGen_cis_eQTLs	T	1.3159e-45	14.1747	0	T	+	2	152308875	RIF1	0
rs2444266	eQTLGen	eQTLGen_cis_eQTLs	T	1.0347e-13	-7.4363	0	T	-	2	152308875	NMI	0
rs2444266	eQTLGen	eQTLGen_cis_eQTLs	T	9.8089e-09	5.7341	5.78741e-05	T	+	2	152308875	TNFAIP6	0
rs2444266	eQTLGen	eQTLGen_cis_eQTLs	T	1.3385e-53	15.4132	0	T	+	2	152308875	RBM43	0
rs2444263	eQTLGen	eQTLGen_cis_eQTLs	G	1.5897e-44	13.9987	0	G	+	2	152311570	RIF1	1
rs2444263	eQTLGen	eQTLGen_cis_eQTLs	G	1.1327e-14	-7.7233	0	G	-	2	152311570	NMI	1
rs2444263	eQTLGen	eQTLGen_cis_eQTLs	G	1.7757e-17	8.5077	0	G	+	2	152311570	TNFAIP6	1
rs2444263	eQTLGen	eQTLGen_cis_eQTLs	G	1.1459e-75	18.4076	0	G	+	2	152311570	RBM43	1
rs2444262	eQTLGen	eQTLGen_cis_eQTLs	T	1.3812e-45	14.1713	0	T	+	2	152313489	RIF1	0
rs2444262	eQTLGen	eQTLGen_cis_eQTLs	T	9.6798e-14	-7.4451	0	T	-	2	152313489	NMI	0
rs2444262	eQTLGen	eQTLGen_cis_eQTLs	T	1.0392e-08	5.7243	5.78481e-05	T	+	2	152313489	TNFAIP6	0
rs2444262	eQTLGen	eQTLGen_cis_eQTLs	T	2.8718e-53	15.3636	0	T	+	2	152313489	RBM43	0
rs2444260	eQTLGen	eQTLGen_cis_eQTLs	G	2.4924e-44	13.9667	0	G	+	2	152315549	RIF1	0
rs2444260	eQTLGen	eQTLGen_cis_eQTLs	G	7.5567e-15	-7.7747	0	G	-	2	152315549	NMI	0
rs2444260	eQTLGen	eQTLGen_cis_eQTLs	G	1.1401e-16	8.2893	0	G	+	2	152315549	TNFAIP6	0
rs2444260	eQTLGen	eQTLGen_cis_eQTLs	G	9.4784e-75	18.2927	0	G	+	2	152315549	RBM43	0
rs2123465	eQTLGen	eQTLGen_cis_eQTLs	G	3.9589e-44	13.9337	0	G	+	2	152320118	RIF1	0
rs2123465	eQTLGen	eQTLGen_cis_eQTLs	G	1.0977e-14	-7.7273	0	G	-	2	152320118	NMI	0
rs2123465	eQTLGen	eQTLGen_cis_eQTLs	G	8.1666e-17	8.3289	0	G	+	2	152320118	TNFAIP6	0
rs2123465	eQTLGen	eQTLGen_cis_eQTLs	G	6.5105e-76	18.438	0	G	+	2	152320118	RBM43	0
rs2444257	eQTLGen	eQTLGen_cis_eQTLs	A	3.1549e-44	13.9499	0	A	+	2	152322095	RIF1	0
rs2444257	eQTLGen	eQTLGen_cis_eQTLs	A	2.1843e-13	-7.3369	0	A	-	2	152322095	NMI	0
rs2444257	eQTLGen	eQTLGen_cis_eQTLs	A	4.9513e-09	5.8489	3.23311e-05	A	+	2	152322095	TNFAIP6	0
rs2444257	eQTLGen	eQTLGen_cis_eQTLs	A	6.2224e-53	15.3134	0	A	+	2	152322095	RBM43	0
rs2444274	eQTLGen	eQTLGen_cis_eQTLs	G	5.9398e-45	14.0685	0	G	+	2	152324789	RIF1	0
rs2444274	eQTLGen	eQTLGen_cis_eQTLs	G	1.274e-14	-7.7083	0	G	-	2	152324789	NMI	0
rs2444274	eQTLGen	eQTLGen_cis_eQTLs	G	1.5603e-16	8.2519	0	G	+	2	152324789	TNFAIP6	0
rs2444274	eQTLGen	eQTLGen_cis_eQTLs	G	3.7834e-74	18.2171	0	G	+	2	152324789	RBM43	0
rs1065177	eQTLGen	eQTLGen_cis_eQTLs	C	1.1148e-44	14.024	0	C	+	2	152331418	RIF1	0
rs1065177	eQTLGen	eQTLGen_cis_eQTLs	C	1.3888e-13	-7.3973	0	C	-	2	152331418	NMI	0
rs1065177	eQTLGen	eQTLGen_cis_eQTLs	C	3.3349e-09	5.9143	2.59639e-05	C	+	2	152331418	TNFAIP6	0
rs1065177	eQTLGen	eQTLGen_cis_eQTLs	C	3.2289e-53	15.3561	0	C	+	2	152331418	RBM43	0
rs4474880	eQTLGen	eQTLGen_cis_eQTLs	G	1.8042e-44	13.9897	0	G	+	2	152333812	RIF1	0
rs4474880	eQTLGen	eQTLGen_cis_eQTLs	G	1.5492e-14	-7.6833	0	G	-	2	152333812	NMI	0
rs4474880	eQTLGen	eQTLGen_cis_eQTLs	G	4.8863e-17	8.3895	0	G	+	2	152333812	TNFAIP6	0
rs4474880	eQTLGen	eQTLGen_cis_eQTLs	G	2.4228e-75	18.3668	0	G	+	2	152333812	RBM43	0
rs3815851	eQTLGen	eQTLGen_cis_eQTLs	A	8.7773e-46	14.2031	0	A	+	2	152336428	RIF1	0
rs3815851	eQTLGen	eQTLGen_cis_eQTLs	A	9.8573e-14	-7.4427	0	A	-	2	152336428	NMI	0
rs3815851	eQTLGen	eQTLGen_cis_eQTLs	A	5.2705e-09	5.8384	3.23227e-05	A	+	2	152336428	TNFAIP6	0
rs3815851	eQTLGen	eQTLGen_cis_eQTLs	A	5.0698e-54	15.4758	0	A	+	2	152336428	RBM43	0
rs2288195	eQTLGen	eQTLGen_cis_eQTLs	G	4.8838e-44	13.9187	0	G	+	2	152349026	RIF1	0
rs2288195	eQTLGen	eQTLGen_cis_eQTLs	G	4.2071e-15	-7.8485	0	G	-	2	152349026	NMI	0
rs2288195	eQTLGen	eQTLGen_cis_eQTLs	G	5.8903e-17	8.3675	0	G	+	2	152349026	TNFAIP6	0
rs2288195	eQTLGen	eQTLGen_cis_eQTLs	G	6.4266e-77	18.5629	0	G	+	2	152349026	RBM43	0
rs3771900	eQTLGen	eQTLGen_cis_eQTLs	G	2.0247e-44	13.9815	0	G	+	2	152349394	RIF1	0
rs3771900	eQTLGen	eQTLGen_cis_eQTLs	G	3.1706e-15	-7.8839	0	G	-	2	152349394	NMI	0
rs3771900	eQTLGen	eQTLGen_cis_eQTLs	G	1.5577e-16	8.252	0	G	+	2	152349394	TNFAIP6	0
rs3771900	eQTLGen	eQTLGen_cis_eQTLs	G	3.7925e-76	18.4673	0	G	+	2	152349394	RBM43	0
rs4664455	eQTLGen	eQTLGen_cis_eQTLs	T	4.1869e-44	13.9297	0	T	+	2	152350462	RIF1	0
rs4664455	eQTLGen	eQTLGen_cis_eQTLs	T	3.1504e-15	-7.8847	0	T	-	2	152350462	NMI	0
rs4664455	eQTLGen	eQTLGen_cis_eQTLs	T	5.3198e-17	8.3795	0	T	+	2	152350462	TNFAIP6	0
rs4664455	eQTLGen	eQTLGen_cis_eQTLs	T	4.461e-77	18.5826	0	T	+	2	152350462	RBM43	0
rs4994327	eQTLGen	eQTLGen_cis_eQTLs	T	1.333e-40	13.3413	0	T	+	2	152351126	RIF1	0
rs4994327	eQTLGen	eQTLGen_cis_eQTLs	T	1.2621e-14	-7.7094	0	T	-	2	152351126	NMI	0
rs4994327	eQTLGen	eQTLGen_cis_eQTLs	T	3.7183e-16	8.1475	0	T	+	2	152351126	TNFAIP6	0
rs4994327	eQTLGen	eQTLGen_cis_eQTLs	T	3.9099e-83	19.3165	0	T	+	2	152351126	RBM43	0
rs7575451	eQTLGen	eQTLGen_cis_eQTLs	C	3.4865e-41	13.4408	0	C	+	2	152352843	RIF1	1
rs7575451	eQTLGen	eQTLGen_cis_eQTLs	C	1.2582e-14	-7.7098	0	C	-	2	152352843	NMI	1
rs7575451	eQTLGen	eQTLGen_cis_eQTLs	C	8.2524e-16	8.0505	0	C	+	2	152352843	TNFAIP6	1
rs7575451	eQTLGen	eQTLGen_cis_eQTLs	C	1.5972e-82	19.2438	0	C	+	2	152352843	RBM43	1
rs4233649	eQTLGen	eQTLGen_cis_eQTLs	A	4.3509e-41	13.4245	0	A	+	2	152358743	RIF1	0
rs4233649	eQTLGen	eQTLGen_cis_eQTLs	A	1.2681e-14	-7.7089	0	A	-	2	152358743	NMI	0
rs4233649	eQTLGen	eQTLGen_cis_eQTLs	A	8.6811e-16	8.0442	0	A	+	2	152358743	TNFAIP6	0
rs4233649	eQTLGen	eQTLGen_cis_eQTLs	A	7.9383e-83	19.2799	0	A	+	2	152358743	RBM43	0
rs7419956	eQTLGen	eQTLGen_cis_eQTLs	T	1.9192e-40	13.3141	0	T	+	2	152358932	RIF1	0
rs7419956	eQTLGen	eQTLGen_cis_eQTLs	T	3.8966e-14	-7.5643	0	T	-	2	152358932	NMI	0
rs7419956	eQTLGen	eQTLGen_cis_eQTLs	T	2.7185e-16	8.1853	0	T	+	2	152358932	TNFAIP6	0
rs7419956	eQTLGen	eQTLGen_cis_eQTLs	T	8.8264e-82	19.1548	0	T	+	2	152358932	RBM43	0
rs3815852	eQTLGen	eQTLGen_cis_eQTLs	G	1.6705e-39	13.1515	0	G	+	2	152362398	RIF1	0
rs3815852	eQTLGen	eQTLGen_cis_eQTLs	G	2.6324e-15	-7.9071	0	G	-	2	152362398	NMI	0
rs3815852	eQTLGen	eQTLGen_cis_eQTLs	G	3.9856e-16	8.1391	0	G	+	2	152362398	TNFAIP6	0
rs3815852	eQTLGen	eQTLGen_cis_eQTLs	G	1.0902e-81	19.144	0	G	+	2	152362398	RBM43	0
rs6719297	eQTLGen	eQTLGen_cis_eQTLs	G	1.1977e-32	11.899	0	G	+	2	152364199	RIF1	0
rs6719297	eQTLGen	eQTLGen_cis_eQTLs	G	4.3288e-18	-8.6696	0	G	-	2	152364199	NMI	0
rs6719297	eQTLGen	eQTLGen_cis_eQTLs	G	3.3599e-20	9.207	0	G	+	2	152364199	TNFAIP6	0
rs6719297	eQTLGen	eQTLGen_cis_eQTLs	G	1.9788e-106	21.9125	0	G	+	2	152364199	RBM43	0
rs10432479	eQTLGen	eQTLGen_cis_eQTLs	T	2.3338e-32	11.8432	0	T	+	2	152365775	RIF1	0
rs10432479	eQTLGen	eQTLGen_cis_eQTLs	T	3.2551e-18	-8.702	0	T	-	2	152365775	NMI	0
rs10432479	eQTLGen	eQTLGen_cis_eQTLs	T	1.5662e-20	9.2885	0	T	+	2	152365775	TNFAIP6	0
rs10432479	eQTLGen	eQTLGen_cis_eQTLs	T	1.4423e-108	22.1356	0	T	+	2	152365775	RBM43	0
rs7558940	eQTLGen	eQTLGen_cis_eQTLs	C	1.0957e-40	13.356	0	C	+	2	152368055	RIF1	0
rs7558940	eQTLGen	eQTLGen_cis_eQTLs	C	8.1903e-15	-7.7645	0	C	-	2	152368055	NMI	0
rs7558940	eQTLGen	eQTLGen_cis_eQTLs	C	9.6053e-16	8.0319	0	C	+	2	152368055	TNFAIP6	0
rs7558940	eQTLGen	eQTLGen_cis_eQTLs	C	5.8586e-81	19.056	0	C	+	2	152368055	RBM43	0
rs7566225	eQTLGen	eQTLGen_cis_eQTLs	C	8.6961e-41	13.3732	0	C	+	2	152369791	RIF1	0
rs7566225	eQTLGen	eQTLGen_cis_eQTLs	C	8.3206e-15	-7.7624	0	C	-	2	152369791	NMI	0
rs7566225	eQTLGen	eQTLGen_cis_eQTLs	C	1.0661e-15	8.0191	0	C	+	2	152369791	TNFAIP6	0
rs7566225	eQTLGen	eQTLGen_cis_eQTLs	C	9.9997e-81	19.0281	0	C	+	2	152369791	RBM43	0
rs10182296	eQTLGen	eQTLGen_cis_eQTLs	G	1.0067e-31	11.72	0	G	+	2	152371733	RIF1	0
rs10182296	eQTLGen	eQTLGen_cis_eQTLs	G	2.875e-19	-8.9732	0	G	-	2	152371733	NMI	0
rs10182296	eQTLGen	eQTLGen_cis_eQTLs	G	1.008e-20	9.3353	0	G	+	2	152371733	TNFAIP6	0
rs10182296	eQTLGen	eQTLGen_cis_eQTLs	G	4.4651e-109	22.1883	0	G	+	2	152371733	RBM43	0
rs13391309	eQTLGen	eQTLGen_cis_eQTLs	C	7.9147e-41	13.3801	0	C	+	2	152375935	RIF1	0
rs13391309	eQTLGen	eQTLGen_cis_eQTLs	C	8.4446e-14	-7.4632	0	C	-	2	152375935	NMI	0
rs13391309	eQTLGen	eQTLGen_cis_eQTLs	C	9.6186e-15	7.7443	0	C	+	2	152375935	TNFAIP6	0
rs13391309	eQTLGen	eQTLGen_cis_eQTLs	C	1.3798e-78	18.7681	0	C	+	2	152375935	RBM43	0
rs7585717	eQTLGen	eQTLGen_cis_eQTLs	A	8.3713e-43	13.7141	0	A	+	2	152382199	RIF1	0
rs7585717	eQTLGen	eQTLGen_cis_eQTLs	A	1.5324e-14	-7.6848	0	A	-	2	152382199	NMI	0
rs7585717	eQTLGen	eQTLGen_cis_eQTLs	A	5.433e-16	8.1014	0	A	+	2	152382199	TNFAIP6	0
rs7585717	eQTLGen	eQTLGen_cis_eQTLs	A	1.0201e-72	18.0359	0	A	+	2	152382199	RBM43	0
rs7597735	eQTLGen	eQTLGen_cis_eQTLs	G	3.5154e-32	11.8089	0	G	+	2	152382329	RIF1	0
rs7597735	eQTLGen	eQTLGen_cis_eQTLs	G	3.8142e-18	-8.6841	0	G	-	2	152382329	NMI	0
rs7597735	eQTLGen	eQTLGen_cis_eQTLs	G	2.1787e-20	9.2532	0	G	+	2	152382329	TNFAIP6	0
rs7597735	eQTLGen	eQTLGen_cis_eQTLs	G	1.2475e-106	21.9335	0	G	+	2	152382329	RBM43	0
rs2288198	eQTLGen	eQTLGen_cis_eQTLs	T	2.1941e-40	13.3041	0	T	+	2	152383913	RIF1	0
rs2288198	eQTLGen	eQTLGen_cis_eQTLs	T	1.38e-14	-7.6981	0	T	-	2	152383913	NMI	0
rs2288198	eQTLGen	eQTLGen_cis_eQTLs	T	3.2626e-16	8.1633	0	T	+	2	152383913	TNFAIP6	0
rs2288198	eQTLGen	eQTLGen_cis_eQTLs	T	3.5229e-81	19.0827	0	T	+	2	152383913	RBM43	0
rs10930688	eQTLGen	eQTLGen_cis_eQTLs	T	1.4999e-40	13.3324	0	T	+	2	152384377	RIF1	0
rs10930688	eQTLGen	eQTLGen_cis_eQTLs	T	1.6413e-14	-7.6759	0	T	-	2	152384377	NMI	0
rs10930688	eQTLGen	eQTLGen_cis_eQTLs	T	2.8955e-16	8.1776	0	T	+	2	152384377	TNFAIP6	0
rs10930688	eQTLGen	eQTLGen_cis_eQTLs	T	1.6691e-81	19.1216	0	T	+	2	152384377	RBM43	0
rs4233650	eQTLGen	eQTLGen_cis_eQTLs	A	1.4839e-40	13.3334	0	A	+	2	152386190	RIF1	0
rs4233650	eQTLGen	eQTLGen_cis_eQTLs	A	2.1621e-14	-7.6406	0	A	-	2	152386190	NMI	0
rs4233650	eQTLGen	eQTLGen_cis_eQTLs	A	2.0418e-16	8.2196	0	A	+	2	152386190	TNFAIP6	0
rs4233650	eQTLGen	eQTLGen_cis_eQTLs	A	4.1848e-81	19.0737	0	A	+	2	152386190	RBM43	0
rs4233651	eQTLGen	eQTLGen_cis_eQTLs	A	9.7447e-42	13.535	0	A	+	2	152386392	RIF1	0
rs4233651	eQTLGen	eQTLGen_cis_eQTLs	A	7.15e-15	-7.7817	0	A	-	2	152386392	NMI	0
rs4233651	eQTLGen	eQTLGen_cis_eQTLs	A	2.9636e-16	8.1748	0	A	+	2	152386392	TNFAIP6	0
rs4233651	eQTLGen	eQTLGen_cis_eQTLs	A	1.9729e-74	18.2527	0	A	+	2	152386392	RBM43	0
rs6433481	eQTLGen	eQTLGen_cis_eQTLs	T	4.81e-40	13.2453	0	T	+	2	152387762	RIF1	0
rs6433481	eQTLGen	eQTLGen_cis_eQTLs	T	2.934e-14	-7.6012	0	T	-	2	152387762	NMI	0
rs6433481	eQTLGen	eQTLGen_cis_eQTLs	T	4.5492e-17	8.3979	0	T	+	2	152387762	TNFAIP6	0
rs6433481	eQTLGen	eQTLGen_cis_eQTLs	T	1.6096e-82	19.2433	0	T	+	2	152387762	RBM43	0
rs10210564	eQTLGen	eQTLGen_cis_eQTLs	A	8.1755e-29	11.1383	0	A	+	2	152388706	RIF1	0
rs10210564	eQTLGen	eQTLGen_cis_eQTLs	A	1.5515e-11	-6.7428	0	A	-	2	152388706	NMI	0
rs10210564	eQTLGen	eQTLGen_cis_eQTLs	A	2.6089e-10	6.3206	0	A	+	2	152388706	TNFAIP6	0
rs10210564	eQTLGen	eQTLGen_cis_eQTLs	A	1.4935e-55	15.7009	0	A	+	2	152388706	RBM43	0
rs6433482	eQTLGen	eQTLGen_cis_eQTLs	T	5.8887e-40	13.2301	0	T	+	2	152389542	RIF1	0
rs6433482	eQTLGen	eQTLGen_cis_eQTLs	T	2.7495e-14	-7.6095	0	T	-	2	152389542	NMI	0
rs6433482	eQTLGen	eQTLGen_cis_eQTLs	T	1.0446e-16	8.2997	0	T	+	2	152389542	TNFAIP6	0
rs6433482	eQTLGen	eQTLGen_cis_eQTLs	T	9.3358e-81	19.0316	0	T	+	2	152389542	RBM43	0
rs12996964	eQTLGen	eQTLGen_cis_eQTLs	C	6.3092e-18	8.6269	0	C	+	2	152393422	RIF1	0
rs12996964	eQTLGen	eQTLGen_cis_eQTLs	C	1.8502e-13	-7.3591	0	C	-	2	152393422	NMI	0
rs12996964	eQTLGen	eQTLGen_cis_eQTLs	C	8.0795e-13	7.1599	0	C	+	2	152393422	TNFAIP6	0
rs12996964	eQTLGen	eQTLGen_cis_eQTLs	C	2.8591e-68	17.4608	0	C	+	2	152393422	RBM43	0
rs10187997	eQTLGen	eQTLGen_cis_eQTLs	C	6.2603e-40	13.2256	0	C	+	2	152395969	RIF1	0
rs10187997	eQTLGen	eQTLGen_cis_eQTLs	C	2.2971e-14	-7.6328	0	C	-	2	152395969	NMI	0
rs10187997	eQTLGen	eQTLGen_cis_eQTLs	C	1.276e-16	8.276	0	C	+	2	152395969	TNFAIP6	0
rs10187997	eQTLGen	eQTLGen_cis_eQTLs	C	5.9717e-81	19.0551	0	C	+	2	152395969	RBM43	0
rs9287981	eQTLGen	eQTLGen_cis_eQTLs	A	6.3105e-40	13.225	0	A	+	2	152396340	RIF1	0
rs9287981	eQTLGen	eQTLGen_cis_eQTLs	A	2.4103e-14	-7.6265	0	A	-	2	152396340	NMI	0
rs9287981	eQTLGen	eQTLGen_cis_eQTLs	A	1.0588e-16	8.2982	0	A	+	2	152396340	TNFAIP6	0
rs9287981	eQTLGen	eQTLGen_cis_eQTLs	A	6.0175e-81	19.0548	0	A	+	2	152396340	RBM43	0
rs9287982	eQTLGen	eQTLGen_cis_eQTLs	A	7.0187e-40	13.2169	0	A	+	2	152396441	RIF1	0
rs9287982	eQTLGen	eQTLGen_cis_eQTLs	A	2.2687e-14	-7.6344	0	A	-	2	152396441	NMI	0
rs9287982	eQTLGen	eQTLGen_cis_eQTLs	A	1.1117e-16	8.2923	0	A	+	2	152396441	TNFAIP6	0
rs9287982	eQTLGen	eQTLGen_cis_eQTLs	A	6.0175e-81	19.0548	0	A	+	2	152396441	RBM43	0
rs6725513	eQTLGen	eQTLGen_cis_eQTLs	T	1.114e-39	13.1821	0	T	+	2	152398403	RIF1	0
rs6725513	eQTLGen	eQTLGen_cis_eQTLs	T	1.7361e-14	-7.6686	0	T	-	2	152398403	NMI	0
rs6725513	eQTLGen	eQTLGen_cis_eQTLs	T	8.49e-17	8.3243	0	T	+	2	152398403	TNFAIP6	0
rs6725513	eQTLGen	eQTLGen_cis_eQTLs	T	3.1049e-81	19.0893	0	T	+	2	152398403	RBM43	0
rs6735678	eQTLGen	eQTLGen_cis_eQTLs	G	2.8557e-39	13.1109	0	G	+	2	152398572	RIF1	0
rs6735678	eQTLGen	eQTLGen_cis_eQTLs	G	2.3042e-14	-7.6322	0	G	-	2	152398572	NMI	0
rs6735678	eQTLGen	eQTLGen_cis_eQTLs	G	2.2442e-17	8.4805	0	G	+	2	152398572	TNFAIP6	0
rs6735678	eQTLGen	eQTLGen_cis_eQTLs	G	5.0095e-83	19.3037	0	G	+	2	152398572	RBM43	0
rs7563568	eQTLGen	eQTLGen_cis_eQTLs	A	1.9424e-38	12.9647	0	A	+	2	152400705	RIF1	0
rs7563568	eQTLGen	eQTLGen_cis_eQTLs	A	3.5034e-16	-8.1545	0	A	-	2	152400705	NMI	0
rs7563568	eQTLGen	eQTLGen_cis_eQTLs	A	9.3579e-16	8.0351	0	A	+	2	152400705	TNFAIP6	0
rs7563568	eQTLGen	eQTLGen_cis_eQTLs	A	6.6048e-84	19.4081	0	A	+	2	152400705	RBM43	0
rs7602828	eQTLGen	eQTLGen_cis_eQTLs	C	1.3095e-38	12.9949	0	C	+	2	152400732	RIF1	0
rs7602828	eQTLGen	eQTLGen_cis_eQTLs	C	4.072e-16	-8.1364	0	C	-	2	152400732	NMI	0
rs7602828	eQTLGen	eQTLGen_cis_eQTLs	C	1.0219e-15	8.0243	0	C	+	2	152400732	TNFAIP6	0
rs7602828	eQTLGen	eQTLGen_cis_eQTLs	C	1.6087e-83	19.3623	0	C	+	2	152400732	RBM43	0
rs4664055	eQTLGen	eQTLGen_cis_eQTLs	C	1.7395e-37	12.7955	0	C	+	2	152402171	RIF1	0
rs4664055	eQTLGen	eQTLGen_cis_eQTLs	C	4.5932e-16	-8.1216	0	C	-	2	152402171	NMI	0
rs4664055	eQTLGen	eQTLGen_cis_eQTLs	C	2.5564e-16	8.1928	0	C	+	2	152402171	TNFAIP6	0
rs4664055	eQTLGen	eQTLGen_cis_eQTLs	C	3.0302e-84	19.4482	0	C	+	2	152402171	RBM43	0
rs3213818	eQTLGen	eQTLGen_cis_eQTLs	A	6.4537e-38	12.8723	0	A	+	2	152402711	RIF1	0
rs3213818	eQTLGen	eQTLGen_cis_eQTLs	A	4.3285e-16	-8.129	0	A	-	2	152402711	NMI	0
rs3213818	eQTLGen	eQTLGen_cis_eQTLs	A	1.0766e-15	8.0179	0	A	+	2	152402711	TNFAIP6	0
rs3213818	eQTLGen	eQTLGen_cis_eQTLs	A	2.7161e-83	19.3353	0	A	+	2	152402711	RBM43	0
rs10208825	eQTLGen	eQTLGen_cis_eQTLs	A	5.0322e-38	12.8916	0	A	+	2	152403682	RIF1	0
rs10208825	eQTLGen	eQTLGen_cis_eQTLs	A	3.8944e-16	-8.1417	0	A	-	2	152403682	NMI	0
rs10208825	eQTLGen	eQTLGen_cis_eQTLs	A	1.5412e-15	7.9737	0	A	+	2	152403682	TNFAIP6	0
rs10208825	eQTLGen	eQTLGen_cis_eQTLs	A	9.5949e-84	19.3888	0	A	+	2	152403682	RBM43	0
rs2288201	eQTLGen	eQTLGen_cis_eQTLs	C	6.0805e-38	12.8769	0	C	+	2	152404294	RIF1	0
rs2288201	eQTLGen	eQTLGen_cis_eQTLs	C	5.505e-16	-8.0998	0	C	-	2	152404294	NMI	0
rs2288201	eQTLGen	eQTLGen_cis_eQTLs	C	3.7928e-16	8.1452	0	C	+	2	152404294	TNFAIP6	0
rs2288201	eQTLGen	eQTLGen_cis_eQTLs	C	2.0195e-84	19.469	0	C	+	2	152404294	RBM43	0
rs10174130	eQTLGen	eQTLGen_cis_eQTLs	T	2.0571e-38	12.9603	0	T	+	2	152406617	RIF1	0
rs10174130	eQTLGen	eQTLGen_cis_eQTLs	T	4.0653e-16	-8.1365	0	T	-	2	152406617	NMI	0
rs10174130	eQTLGen	eQTLGen_cis_eQTLs	T	1.4969e-15	7.9773	0	T	+	2	152406617	TNFAIP6	0
rs10174130	eQTLGen	eQTLGen_cis_eQTLs	T	4.2869e-84	19.4303	0	T	+	2	152406617	RBM43	0
rs7424331	eQTLGen	eQTLGen_cis_eQTLs	C	6.8819e-27	10.7363	0	C	+	2	152417999	RIF1	0
rs7424331	eQTLGen	eQTLGen_cis_eQTLs	C	2.4628e-12	-7.0053	0	C	-	2	152417999	NMI	0
rs7424331	eQTLGen	eQTLGen_cis_eQTLs	C	1.8529e-09	6.0103	1.95886e-05	C	+	2	152417999	TNFAIP6	0
rs7424331	eQTLGen	eQTLGen_cis_eQTLs	C	1.1397e-59	16.2913	0	C	+	2	152417999	RBM43	0
rs7419413	eQTLGen	eQTLGen_cis_eQTLs	T	1.4462e-26	10.6674	0	T	+	2	152418022	RIF1	0
rs7419413	eQTLGen	eQTLGen_cis_eQTLs	T	5.3713e-12	-6.8954	0	T	-	2	152418022	NMI	0
rs7419413	eQTLGen	eQTLGen_cis_eQTLs	T	4.1777e-09	5.877	3.23855e-05	T	+	2	152418022	TNFAIP6	0
rs7419413	eQTLGen	eQTLGen_cis_eQTLs	T	1.1577e-56	15.8623	0	T	+	2	152418022	RBM43	0
rs2288210	eQTLGen	eQTLGen_cis_eQTLs	C	6.7111e-26	10.5239	0	C	+	2	152422076	RIF1	1
rs2288210	eQTLGen	eQTLGen_cis_eQTLs	C	3.2469e-12	-6.9665	0	C	-	2	152422076	NMI	1
rs2288210	eQTLGen	eQTLGen_cis_eQTLs	C	2.148e-09	5.9863	1.95631e-05	C	+	2	152422076	TNFAIP6	1
rs2288210	eQTLGen	eQTLGen_cis_eQTLs	C	4.1518e-56	15.782	0	C	+	2	152422076	RBM43	1
rs7568873	eQTLGen	eQTLGen_cis_eQTLs	A	1.3102e-25	10.4606	0	A	+	2	152427249	RIF1	0
rs7568873	eQTLGen	eQTLGen_cis_eQTLs	A	3.6618e-10	-6.2676	0	A	-	2	152427249	NMI	0
rs7568873	eQTLGen	eQTLGen_cis_eQTLs	A	7.1229e-09	5.7882	4.51409e-05	A	+	2	152427249	TNFAIP6	0
rs7568873	eQTLGen	eQTLGen_cis_eQTLs	A	1.3339e-46	14.3346	0	A	+	2	152427249	RBM43	0
rs7421893	eQTLGen	eQTLGen_cis_eQTLs	A	1.6768e-25	10.4372	0	A	+	2	152429134	RIF1	0
rs7421893	eQTLGen	eQTLGen_cis_eQTLs	A	2.7191e-10	-6.3138	0	A	-	2	152429134	NMI	0
rs7421893	eQTLGen	eQTLGen_cis_eQTLs	A	2.7101e-08	5.5592	0.000114591	A	+	2	152429134	TNFAIP6	0
rs7421893	eQTLGen	eQTLGen_cis_eQTLs	A	2.2535e-48	14.6151	0	A	+	2	152429134	RBM43	0
rs7422136	eQTLGen	eQTLGen_cis_eQTLs	T	1.3524e-25	10.4578	0	T	+	2	152434317	RIF1	0
rs7422136	eQTLGen	eQTLGen_cis_eQTLs	T	3.6618e-10	-6.2678	0	T	-	2	152434317	NMI	0
rs7422136	eQTLGen	eQTLGen_cis_eQTLs	T	4.5898e-09	5.8615	3.23583e-05	T	+	2	152434317	TNFAIP6	0
rs7422136	eQTLGen	eQTLGen_cis_eQTLs	T	1.665e-46	14.3191	0	T	+	2	152434317	RBM43	0
rs6732307	eQTLGen	eQTLGen_cis_eQTLs	T	1.6088e-18	8.7819	0	T	+	2	152470218	RIF1	0
rs6732307	eQTLGen	eQTLGen_cis_eQTLs	T	2.4488e-12	-7.0061	0	T	-	2	152470218	NMI	0
rs6732307	eQTLGen	eQTLGen_cis_eQTLs	T	2.9044e-10	6.304	0	T	+	2	152470218	TNFAIP6	0
rs6732307	eQTLGen	eQTLGen_cis_eQTLs	T	3.6777e-59	16.2195	0	T	+	2	152470218	RBM43	0
rs4599105	eQTLGen	eQTLGen_cis_eQTLs	G	2.1022e-17	8.4881	0	G	+	2	152481846	RIF1	0
rs4599105	eQTLGen	eQTLGen_cis_eQTLs	G	7.2825e-12	-6.8518	0	G	-	2	152481846	NMI	0
rs4599105	eQTLGen	eQTLGen_cis_eQTLs	G	1.4194e-10	6.4138	0	G	+	2	152481846	TNFAIP6	0
rs4599105	eQTLGen	eQTLGen_cis_eQTLs	G	7.5346e-55	15.5979	0	G	+	2	152481846	RBM43	0
rs4664065	eQTLGen	eQTLGen_cis_eQTLs	T	1.6031e-18	8.7823	0	T	+	2	152482461	RIF1	0
rs4664065	eQTLGen	eQTLGen_cis_eQTLs	T	2.5964e-12	-6.9979	0	T	-	2	152482461	NMI	0
rs4664065	eQTLGen	eQTLGen_cis_eQTLs	T	2.503e-10	6.3269	0	T	+	2	152482461	TNFAIP6	0
rs4664065	eQTLGen	eQTLGen_cis_eQTLs	T	1.8912e-59	16.2603	0	T	+	2	152482461	RBM43	0
rs13383484	eQTLGen	eQTLGen_cis_eQTLs	T	1.2315e-18	8.8119	0	T	+	2	152489554	RIF1	0
rs13383484	eQTLGen	eQTLGen_cis_eQTLs	T	1.8047e-12	-7.0487	0	T	-	2	152489554	NMI	0
rs13383484	eQTLGen	eQTLGen_cis_eQTLs	T	2.4075e-10	6.333	0	T	+	2	152489554	TNFAIP6	0
rs13383484	eQTLGen	eQTLGen_cis_eQTLs	T	2.3077e-59	16.2481	0	T	+	2	152489554	RBM43	0
rs6709886	eQTLGen	eQTLGen_cis_eQTLs	A	9.9029e-19	8.8364	0	A	+	2	152490219	RIF1	0
rs6709886	eQTLGen	eQTLGen_cis_eQTLs	A	2.414e-12	-7.0081	0	A	-	2	152490219	NMI	0
rs6709886	eQTLGen	eQTLGen_cis_eQTLs	A	2.2417e-10	6.3439	0	A	+	2	152490219	TNFAIP6	0
rs6709886	eQTLGen	eQTLGen_cis_eQTLs	A	3.3681e-59	16.2249	0	A	+	2	152490219	RBM43	0
rs4664493	eQTLGen	eQTLGen_cis_eQTLs	G	1.2154e-05	4.375	0.0341378	G	+	2	152492324	RIF1	0
rs4664493	eQTLGen	eQTLGen_cis_eQTLs	G	5.2142e-16	-8.1063	0	G	-	2	152492324	NMI	0
rs4664493	eQTLGen	eQTLGen_cis_eQTLs	G	2.7383e-11	6.6601	0	G	+	2	152492324	TNFAIP6	0
rs4664493	eQTLGen	eQTLGen_cis_eQTLs	G	3.6487e-42	13.607	0	G	+	2	152492324	RBM43	0
rs6707824	BIOSQTL	BIOS_eQTL_geneLevel	C	9.96238e-14	-7.44135	0	C	-	2	152243371	NMI	0
rs6707824	BIOSQTL	BIOS_eQTL_geneLevel	C	2.97991e-06	4.67235	0.00225232	C	+	2	152243371	TNFAIP6	0
rs6707824	BIOSQTL	BIOS_eQTL_geneLevel	C	1.07415e-11	6.7962	0	C	+	2	152243371	RBM43	0
rs61345365	BIOSQTL	BIOS_eQTL_geneLevel	G	5.01223e-14	-7.53141	0	G	-	2	152259269	NMI	0
rs61345365	BIOSQTL	BIOS_eQTL_geneLevel	G	3.81429e-07	5.07819	0.000274474	G	+	2	152259269	TNFAIP6	0
rs61345365	BIOSQTL	BIOS_eQTL_geneLevel	G	3.87684e-12	6.94173	0	G	+	2	152259269	RBM43	0
rs4315520	BIOSQTL	BIOS_eQTL_geneLevel	G	3.78629e-07	5.07946	0.000269165	G	+	2	152271907	RIF1	0
rs4315520	BIOSQTL	BIOS_eQTL_geneLevel	G	5.79236e-11	-6.54898	0	G	-	2	152271907	NMI	0
rs4315520	BIOSQTL	BIOS_eQTL_geneLevel	G	9.62845e-08	5.33369	8.371e-05	G	+	2	152271907	TNFAIP6	0
rs4315520	BIOSQTL	BIOS_eQTL_geneLevel	G	3.78629e-07	5.07946	0.000269165	G	+	2	152271907	NEB	0
rs4315520	BIOSQTL	BIOS_eQTL_geneLevel	G	4.08879e-10	6.25066	0	G	+	2	152271907	RBM43	0
rs13002073	BIOSQTL	BIOS_eQTL_geneLevel	C	4.07116e-07	5.06573	0.000295588	C	+	2	152278102	RIF1	0
rs13002073	BIOSQTL	BIOS_eQTL_geneLevel	C	5.79236e-11	-6.54898	0	C	-	2	152278102	NMI	0
rs13002073	BIOSQTL	BIOS_eQTL_geneLevel	C	1.03767e-07	5.32001	8.35794e-05	C	+	2	152278102	TNFAIP6	0
rs13002073	BIOSQTL	BIOS_eQTL_geneLevel	C	4.07116e-07	5.06573	0.000295588	C	+	2	152278102	NEB	0
rs13002073	BIOSQTL	BIOS_eQTL_geneLevel	C	4.08879e-10	6.25066	0	C	+	2	152278102	RBM43	0
rs2432951	BIOSQTL	BIOS_eQTL_geneLevel	A	4.07116e-07	5.06573	0.000295588	A	+	2	152281935	RIF1	0
rs2432951	BIOSQTL	BIOS_eQTL_geneLevel	A	5.79236e-11	-6.54898	0	A	-	2	152281935	NMI	0
rs2432951	BIOSQTL	BIOS_eQTL_geneLevel	A	1.12303e-07	5.30568	8.344e-05	A	+	2	152281935	TNFAIP6	0
rs2432951	BIOSQTL	BIOS_eQTL_geneLevel	A	4.07116e-07	5.06573	0.000295588	A	+	2	152281935	NEB	0
rs2432951	BIOSQTL	BIOS_eQTL_geneLevel	A	4.08879e-10	6.25066	0	A	+	2	152281935	RBM43	0
rs6715917	BIOSQTL	BIOS_eQTL_geneLevel	T	1.90681e-07	5.20831	0.000120574	T	+	2	152290423	RIF1	0
rs6715917	BIOSQTL	BIOS_eQTL_geneLevel	T	1.97851e-10	-6.36283	0	T	-	2	152290423	NMI	0
rs6715917	BIOSQTL	BIOS_eQTL_geneLevel	T	2.00579e-07	5.19883	0.00013137	T	+	2	152290423	TNFAIP6	0
rs6715917	BIOSQTL	BIOS_eQTL_geneLevel	T	1.90681e-07	5.20831	0.000120574	T	+	2	152290423	NEB	0
rs6715917	BIOSQTL	BIOS_eQTL_geneLevel	T	1.64366e-09	6.02972	6.10911e-06	T	+	2	152290423	RBM43	0
rs2432936	BIOSQTL	BIOS_eQTL_geneLevel	G	4.07116e-07	5.06573	0.000295588	G	+	2	152292407	RIF1	0
rs2432936	BIOSQTL	BIOS_eQTL_geneLevel	G	5.79236e-11	-6.54898	0	G	-	2	152292407	NMI	0
rs2432936	BIOSQTL	BIOS_eQTL_geneLevel	G	1.20986e-07	5.292	8.33009e-05	G	+	2	152292407	TNFAIP6	0
rs2432936	BIOSQTL	BIOS_eQTL_geneLevel	G	4.07116e-07	5.06573	0.000295588	G	+	2	152292407	NEB	0
rs2432936	BIOSQTL	BIOS_eQTL_geneLevel	G	4.08879e-10	6.25066	0	G	+	2	152292407	RBM43	0
rs2444272	BIOSQTL	BIOS_eQTL_geneLevel	C	4.07116e-07	5.06573	0.000295588	C	+	2	152293620	RIF1	0
rs2444272	BIOSQTL	BIOS_eQTL_geneLevel	C	5.79236e-11	-6.54898	0	C	-	2	152293620	NMI	0
rs2444272	BIOSQTL	BIOS_eQTL_geneLevel	C	1.12303e-07	5.30568	8.344e-05	C	+	2	152293620	TNFAIP6	0
rs2444272	BIOSQTL	BIOS_eQTL_geneLevel	C	4.07116e-07	5.06573	0.000295588	C	+	2	152293620	NEB	0
rs2444272	BIOSQTL	BIOS_eQTL_geneLevel	C	4.08879e-10	6.25066	0	C	+	2	152293620	RBM43	0
rs2432938	BIOSQTL	BIOS_eQTL_geneLevel	T	2.40696e-07	5.16487	0.000174453	T	+	2	152297172	RIF1	0
rs2432938	BIOSQTL	BIOS_eQTL_geneLevel	T	8.34758e-11	-6.49403	0	T	-	2	152297172	NMI	0
rs2432938	BIOSQTL	BIOS_eQTL_geneLevel	T	1.46465e-06	4.81617	0.00120844	T	+	2	152297172	TNFAIP6	0
rs2432938	BIOSQTL	BIOS_eQTL_geneLevel	T	2.40696e-07	5.16487	0.000174453	T	+	2	152297172	NEB	0
rs2432938	BIOSQTL	BIOS_eQTL_geneLevel	T	1.84399e-12	7.04599	0	T	+	2	152297172	RBM43	0
rs2432940	BIOSQTL	BIOS_eQTL_geneLevel	A	6.72991e-07	4.96902	0.00056153	A	+	2	152300949	RIF1	0
rs2432940	BIOSQTL	BIOS_eQTL_geneLevel	A	4.32773e-11	-6.59237	0	A	-	2	152300949	NMI	0
rs2432940	BIOSQTL	BIOS_eQTL_geneLevel	A	2.00619e-06	4.75284	0.00156555	A	+	2	152300949	TNFAIP6	0
rs2432940	BIOSQTL	BIOS_eQTL_geneLevel	A	6.72991e-07	4.96902	0.00056153	A	+	2	152300949	NEB	0
rs2432940	BIOSQTL	BIOS_eQTL_geneLevel	A	1.03178e-12	7.12634	0	A	+	2	152300949	RBM43	0
rs2444270	BIOSQTL	BIOS_eQTL_geneLevel	A	5.52275e-07	5.00726	0.000452633	A	+	2	152301306	RIF1	0
rs2444270	BIOSQTL	BIOS_eQTL_geneLevel	A	2.56152e-11	-6.66979	0	A	-	2	152301306	NMI	0
rs2444270	BIOSQTL	BIOS_eQTL_geneLevel	A	8.16424e-07	4.93143	0.000721965	A	+	2	152301306	TNFAIP6	0
rs2444270	BIOSQTL	BIOS_eQTL_geneLevel	A	5.52275e-07	5.00726	0.000452633	A	+	2	152301306	NEB	0
rs2444270	BIOSQTL	BIOS_eQTL_geneLevel	A	4.05837e-13	7.25378	0	A	+	2	152301306	RBM43	0
rs2432941	BIOSQTL	BIOS_eQTL_geneLevel	G	5.52275e-07	5.00726	0.000452633	G	+	2	152303171	RIF1	0
rs2432941	BIOSQTL	BIOS_eQTL_geneLevel	G	2.56152e-11	-6.66979	0	G	-	2	152303171	NMI	0
rs2432941	BIOSQTL	BIOS_eQTL_geneLevel	G	8.16424e-07	4.93143	0.000721965	G	+	2	152303171	TNFAIP6	0
rs2432941	BIOSQTL	BIOS_eQTL_geneLevel	G	5.52275e-07	5.00726	0.000452633	G	+	2	152303171	NEB	0
rs2432941	BIOSQTL	BIOS_eQTL_geneLevel	G	4.05837e-13	7.25378	0	G	+	2	152303171	RBM43	0
rs2432944	BIOSQTL	BIOS_eQTL_geneLevel	T	5.81495e-08	5.42446	5.08245e-05	T	+	2	152306035	RIF1	0
rs2432944	BIOSQTL	BIOS_eQTL_geneLevel	T	1.55695e-13	-7.38212	0	T	-	2	152306035	NMI	0
rs2432944	BIOSQTL	BIOS_eQTL_geneLevel	T	5.00518e-09	5.84711	1.19253e-05	T	+	2	152306035	TNFAIP6	0
rs2432944	BIOSQTL	BIOS_eQTL_geneLevel	T	5.81495e-08	5.42446	5.08245e-05	T	+	2	152306035	NEB	0
rs2432944	BIOSQTL	BIOS_eQTL_geneLevel	T	2.5101e-16	8.1948	0	T	+	2	152306035	RBM43	0
rs2444266	BIOSQTL	BIOS_eQTL_geneLevel	T	5.52275e-07	5.00726	0.000452633	T	+	2	152308875	RIF1	0
rs2444266	BIOSQTL	BIOS_eQTL_geneLevel	T	2.56152e-11	-6.66979	0	T	-	2	152308875	NMI	0
rs2444266	BIOSQTL	BIOS_eQTL_geneLevel	T	8.16424e-07	4.93143	0.000721965	T	+	2	152308875	TNFAIP6	0
rs2444266	BIOSQTL	BIOS_eQTL_geneLevel	T	5.52275e-07	5.00726	0.000452633	T	+	2	152308875	NEB	0
rs2444266	BIOSQTL	BIOS_eQTL_geneLevel	T	4.05837e-13	7.25378	0	T	+	2	152308875	RBM43	0
rs2444263	BIOSQTL	BIOS_eQTL_geneLevel	G	3.03597e-07	5.12135	0.000222138	G	+	2	152311570	RIF1	1
rs2444263	BIOSQTL	BIOS_eQTL_geneLevel	G	7.39595e-11	-6.51229	0	G	-	2	152311570	NMI	1
rs2444263	BIOSQTL	BIOS_eQTL_geneLevel	G	1.27921e-07	5.2818	8.31578e-05	G	+	2	152311570	TNFAIP6	1
rs2444263	BIOSQTL	BIOS_eQTL_geneLevel	G	3.03597e-07	5.12135	0.000222138	G	+	2	152311570	NEB	1
rs2444263	BIOSQTL	BIOS_eQTL_geneLevel	G	3.98536e-10	6.25463	0	G	+	2	152311570	RBM43	1
rs2444262	BIOSQTL	BIOS_eQTL_geneLevel	T	5.52275e-07	5.00726	0.000452633	T	+	2	152313489	RIF1	0
rs2444262	BIOSQTL	BIOS_eQTL_geneLevel	T	2.56152e-11	-6.66979	0	T	-	2	152313489	NMI	0
rs2444262	BIOSQTL	BIOS_eQTL_geneLevel	T	7.61439e-07	4.9451	0.000670362	T	+	2	152313489	TNFAIP6	0
rs2444262	BIOSQTL	BIOS_eQTL_geneLevel	T	5.52275e-07	5.00726	0.000452633	T	+	2	152313489	NEB	0
rs2444262	BIOSQTL	BIOS_eQTL_geneLevel	T	4.05837e-13	7.25378	0	T	+	2	152313489	RBM43	0
rs2444260	BIOSQTL	BIOS_eQTL_geneLevel	G	4.07116e-07	5.06573	0.000295588	G	+	2	152315549	RIF1	0
rs2444260	BIOSQTL	BIOS_eQTL_geneLevel	G	5.79236e-11	-6.54898	0	G	-	2	152315549	NMI	0
rs2444260	BIOSQTL	BIOS_eQTL_geneLevel	G	1.04225e-07	5.31935	8.35748e-05	G	+	2	152315549	TNFAIP6	0
rs2444260	BIOSQTL	BIOS_eQTL_geneLevel	G	4.07116e-07	5.06573	0.000295588	G	+	2	152315549	NEB	0
rs2444260	BIOSQTL	BIOS_eQTL_geneLevel	G	4.08879e-10	6.25066	0	G	+	2	152315549	RBM43	0
rs2123465	BIOSQTL	BIOS_eQTL_geneLevel	G	4.07116e-07	5.06573	0.000295588	G	+	2	152320118	RIF1	0
rs2123465	BIOSQTL	BIOS_eQTL_geneLevel	G	5.79236e-11	-6.54898	0	G	-	2	152320118	NMI	0
rs2123465	BIOSQTL	BIOS_eQTL_geneLevel	G	1.04225e-07	5.31935	8.35748e-05	G	+	2	152320118	TNFAIP6	0
rs2123465	BIOSQTL	BIOS_eQTL_geneLevel	G	4.07116e-07	5.06573	0.000295588	G	+	2	152320118	NEB	0
rs2123465	BIOSQTL	BIOS_eQTL_geneLevel	G	4.08879e-10	6.25066	0	G	+	2	152320118	RBM43	0
rs2444257	BIOSQTL	BIOS_eQTL_geneLevel	A	5.29783e-07	5.01521	0.000431885	A	+	2	152322095	RIF1	0
rs2444257	BIOSQTL	BIOS_eQTL_geneLevel	A	2.63228e-11	-6.66569	0	A	-	2	152322095	NMI	0
rs2444257	BIOSQTL	BIOS_eQTL_geneLevel	A	7.77229e-07	4.94113	0.000701773	A	+	2	152322095	TNFAIP6	0
rs2444257	BIOSQTL	BIOS_eQTL_geneLevel	A	5.29783e-07	5.01521	0.000431885	A	+	2	152322095	NEB	0
rs2444257	BIOSQTL	BIOS_eQTL_geneLevel	A	4.05837e-13	7.25378	0	A	+	2	152322095	RBM43	0
rs2444274	BIOSQTL	BIOS_eQTL_geneLevel	G	3.59198e-07	5.08956	0.000253356	G	+	2	152324789	RIF1	0
rs2444274	BIOSQTL	BIOS_eQTL_geneLevel	G	6.2849e-11	-6.53674	0	G	-	2	152324789	NMI	0
rs2444274	BIOSQTL	BIOS_eQTL_geneLevel	G	1.08906e-07	5.31139	8.35003e-05	G	+	2	152324789	TNFAIP6	0
rs2444274	BIOSQTL	BIOS_eQTL_geneLevel	G	3.59198e-07	5.08956	0.000253356	G	+	2	152324789	NEB	0
rs2444274	BIOSQTL	BIOS_eQTL_geneLevel	G	4.08879e-10	6.25066	0	G	+	2	152324789	RBM43	0
rs1065177	BIOSQTL	BIOS_eQTL_geneLevel	C	4.21903e-07	5.05895	0.000300639	C	+	2	152331418	RIF1	0
rs1065177	BIOSQTL	BIOS_eQTL_geneLevel	C	3.28932e-11	-6.63297	0	C	-	2	152331418	NMI	0
rs1065177	BIOSQTL	BIOS_eQTL_geneLevel	C	8.60152e-07	4.92127	0.000789515	C	+	2	152331418	TNFAIP6	0
rs1065177	BIOSQTL	BIOS_eQTL_geneLevel	C	4.21903e-07	5.05895	0.000300639	C	+	2	152331418	NEB	0
rs1065177	BIOSQTL	BIOS_eQTL_geneLevel	C	3.94019e-13	7.25776	0	C	+	2	152331418	RBM43	0
rs4474880	BIOSQTL	BIOS_eQTL_geneLevel	G	3.03597e-07	5.12135	0.000222138	G	+	2	152333812	RIF1	0
rs4474880	BIOSQTL	BIOS_eQTL_geneLevel	G	8.13948e-11	-6.49795	0	G	-	2	152333812	NMI	0
rs4474880	BIOSQTL	BIOS_eQTL_geneLevel	G	1.29043e-07	5.28039	8.31439e-05	G	+	2	152333812	TNFAIP6	0
rs4474880	BIOSQTL	BIOS_eQTL_geneLevel	G	3.03597e-07	5.12135	0.000222138	G	+	2	152333812	NEB	0
rs4474880	BIOSQTL	BIOS_eQTL_geneLevel	G	4.37012e-10	6.24027	0	G	+	2	152333812	RBM43	0
rs3815851	BIOSQTL	BIOS_eQTL_geneLevel	A	4.12277e-07	5.06339	0.000295445	A	+	2	152336428	RIF1	0
rs3815851	BIOSQTL	BIOS_eQTL_geneLevel	A	3.28932e-11	-6.63297	0	A	-	2	152336428	NMI	0
rs3815851	BIOSQTL	BIOS_eQTL_geneLevel	A	8.60152e-07	4.92127	0.000789515	A	+	2	152336428	TNFAIP6	0
rs3815851	BIOSQTL	BIOS_eQTL_geneLevel	A	4.12277e-07	5.06339	0.000295445	A	+	2	152336428	NEB	0
rs3815851	BIOSQTL	BIOS_eQTL_geneLevel	A	3.94019e-13	7.25776	0	A	+	2	152336428	RBM43	0
rs2288195	BIOSQTL	BIOS_eQTL_geneLevel	G	4.8035e-07	5.03404	0.000358174	G	+	2	152349026	RIF1	0
rs2288195	BIOSQTL	BIOS_eQTL_geneLevel	G	6.40359e-11	-6.53382	0	G	-	2	152349026	NMI	0
rs2288195	BIOSQTL	BIOS_eQTL_geneLevel	G	1.08072e-07	5.3126	8.35003e-05	G	+	2	152349026	TNFAIP6	0
rs2288195	BIOSQTL	BIOS_eQTL_geneLevel	G	4.8035e-07	5.03404	0.000358174	G	+	2	152349026	NEB	0
rs2288195	BIOSQTL	BIOS_eQTL_geneLevel	G	2.8303e-10	6.30787	0	G	+	2	152349026	RBM43	0
rs3771900	BIOSQTL	BIOS_eQTL_geneLevel	G	4.9048e-07	5.03006	0.000379436	G	+	2	152349394	RIF1	0
rs3771900	BIOSQTL	BIOS_eQTL_geneLevel	G	5.82347e-11	-6.54817	0	G	-	2	152349394	NMI	0
rs3771900	BIOSQTL	BIOS_eQTL_geneLevel	G	1.22183e-07	5.29032	8.32639e-05	G	+	2	152349394	TNFAIP6	0
rs3771900	BIOSQTL	BIOS_eQTL_geneLevel	G	4.9048e-07	5.03006	0.000379436	G	+	2	152349394	NEB	0
rs3771900	BIOSQTL	BIOS_eQTL_geneLevel	G	2.9803e-10	6.29992	0	G	+	2	152349394	RBM43	0
rs4664455	BIOSQTL	BIOS_eQTL_geneLevel	T	6.05671e-07	4.9895	0.000515081	T	+	2	152350462	RIF1	0
rs4664455	BIOSQTL	BIOS_eQTL_geneLevel	T	7.41567e-11	-6.51184	0	T	-	2	152350462	NMI	0
rs4664455	BIOSQTL	BIOS_eQTL_geneLevel	T	1.3958e-07	5.26581	8.8476e-05	T	+	2	152350462	TNFAIP6	0
rs4664455	BIOSQTL	BIOS_eQTL_geneLevel	T	6.05671e-07	4.9895	0.000515081	T	+	2	152350462	NEB	0
rs4664455	BIOSQTL	BIOS_eQTL_geneLevel	T	3.10587e-10	6.29348	0	T	+	2	152350462	RBM43	0
rs4994327	BIOSQTL	BIOS_eQTL_geneLevel	T	7.52042e-12	6.84752	0	T	+	2	152351126	RIF1	0
rs4994327	BIOSQTL	BIOS_eQTL_geneLevel	T	5.67415e-12	-6.88757	0	T	-	2	152351126	NMI	0
rs4994327	BIOSQTL	BIOS_eQTL_geneLevel	T	2.22601e-07	5.17953	0.000158332	T	+	2	152351126	TNFAIP6	0
rs4994327	BIOSQTL	BIOS_eQTL_geneLevel	T	7.52042e-12	6.84752	0	T	+	2	152351126	NEB	0
rs4994327	BIOSQTL	BIOS_eQTL_geneLevel	T	2.1392e-10	6.35103	0	T	+	2	152351126	RBM43	0
rs7575451	BIOSQTL	BIOS_eQTL_geneLevel	C	5.73024e-12	6.88626	0	C	+	2	152352843	RIF1	1
rs7575451	BIOSQTL	BIOS_eQTL_geneLevel	C	6.39324e-12	-6.87054	0	C	-	2	152352843	NMI	1
rs7575451	BIOSQTL	BIOS_eQTL_geneLevel	C	2.51743e-07	5.15643	0.000179699	C	+	2	152352843	TNFAIP6	1
rs7575451	BIOSQTL	BIOS_eQTL_geneLevel	C	5.73024e-12	6.88626	0	C	+	2	152352843	NEB	1
rs7575451	BIOSQTL	BIOS_eQTL_geneLevel	C	2.63602e-10	6.31889	0	C	+	2	152352843	RBM43	1
rs4233649	BIOSQTL	BIOS_eQTL_geneLevel	A	5.18563e-12	6.9004	0	A	+	2	152358743	RIF1	0
rs4233649	BIOSQTL	BIOS_eQTL_geneLevel	A	5.74637e-12	-6.88571	0	A	-	2	152358743	NMI	0
rs4233649	BIOSQTL	BIOS_eQTL_geneLevel	A	2.76793e-07	5.13878	0.000201065	A	+	2	152358743	TNFAIP6	0
rs4233649	BIOSQTL	BIOS_eQTL_geneLevel	A	5.18563e-12	6.9004	0	A	+	2	152358743	NEB	0
rs4233649	BIOSQTL	BIOS_eQTL_geneLevel	A	2.46116e-10	6.32947	0	A	+	2	152358743	RBM43	0
rs7419956	BIOSQTL	BIOS_eQTL_geneLevel	T	4.23826e-12	6.9291	0	T	+	2	152358932	RIF1	0
rs7419956	BIOSQTL	BIOS_eQTL_geneLevel	T	5.18563e-12	-6.90021	0	T	-	2	152358932	NMI	0
rs7419956	BIOSQTL	BIOS_eQTL_geneLevel	T	3.23183e-07	5.1095	0.000237902	T	+	2	152358932	TNFAIP6	0
rs7419956	BIOSQTL	BIOS_eQTL_geneLevel	T	4.23826e-12	6.9291	0	T	+	2	152358932	NEB	0
rs7419956	BIOSQTL	BIOS_eQTL_geneLevel	T	3.2617e-10	6.28581	0	T	+	2	152358932	RBM43	0
rs3815852	BIOSQTL	BIOS_eQTL_geneLevel	G	5.7383e-12	6.88606	0	G	+	2	152362398	RIF1	0
rs3815852	BIOSQTL	BIOS_eQTL_geneLevel	G	5.74637e-12	-6.88571	0	G	-	2	152362398	NMI	0
rs3815852	BIOSQTL	BIOS_eQTL_geneLevel	G	2.76793e-07	5.13878	0.000201065	G	+	2	152362398	TNFAIP6	0
rs3815852	BIOSQTL	BIOS_eQTL_geneLevel	G	5.7383e-12	6.88606	0	G	+	2	152362398	NEB	0
rs6719297	BIOSQTL	BIOS_eQTL_geneLevel	G	3.83119e-14	7.5667	0	G	+	2	152364199	RIF1	0
rs6719297	BIOSQTL	BIOS_eQTL_geneLevel	G	1.37135e-14	-7.69895	0	G	-	2	152364199	NMI	0
rs6719297	BIOSQTL	BIOS_eQTL_geneLevel	G	1.22452e-09	6.07708	6.15044e-06	G	+	2	152364199	TNFAIP6	0
rs6719297	BIOSQTL	BIOS_eQTL_geneLevel	G	3.83119e-14	7.5667	0	G	+	2	152364199	NEB	0
rs10432479	BIOSQTL	BIOS_eQTL_geneLevel	T	1.59483e-13	7.37919	0	T	+	2	152365775	RIF1	0
rs10432479	BIOSQTL	BIOS_eQTL_geneLevel	T	2.69227e-15	-7.90422	0	T	-	2	152365775	NMI	0
rs10432479	BIOSQTL	BIOS_eQTL_geneLevel	T	6.60798e-10	6.1753	0	T	+	2	152365775	TNFAIP6	0
rs10432479	BIOSQTL	BIOS_eQTL_geneLevel	T	1.59483e-13	7.37919	0	T	+	2	152365775	NEB	0
rs7558940	BIOSQTL	BIOS_eQTL_geneLevel	C	5.18563e-12	6.9004	0	C	+	2	152368055	RIF1	0
rs7558940	BIOSQTL	BIOS_eQTL_geneLevel	C	5.21492e-12	-6.89943	0	C	-	2	152368055	NMI	0
rs7558940	BIOSQTL	BIOS_eQTL_geneLevel	C	2.57174e-07	5.15246	0.000185034	C	+	2	152368055	TNFAIP6	0
rs7558940	BIOSQTL	BIOS_eQTL_geneLevel	C	5.18563e-12	6.9004	0	C	+	2	152368055	NEB	0
rs7566225	BIOSQTL	BIOS_eQTL_geneLevel	C	4.69185e-12	6.91475	0	C	+	2	152369791	RIF1	0
rs7566225	BIOSQTL	BIOS_eQTL_geneLevel	C	5.77875e-12	-6.88494	0	C	-	2	152369791	NMI	0
rs7566225	BIOSQTL	BIOS_eQTL_geneLevel	C	2.38391e-07	5.16678	0.000169029	C	+	2	152369791	TNFAIP6	0
rs7566225	BIOSQTL	BIOS_eQTL_geneLevel	C	4.69185e-12	6.91475	0	C	+	2	152369791	NEB	0
rs10182296	BIOSQTL	BIOS_eQTL_geneLevel	G	1.288e-13	7.40748	0	G	+	2	152371733	RIF1	0
rs10182296	BIOSQTL	BIOS_eQTL_geneLevel	G	2.71397e-15	-7.90334	0	G	-	2	152371733	NMI	0
rs10182296	BIOSQTL	BIOS_eQTL_geneLevel	G	5.52562e-10	6.20345	0	G	+	2	152371733	TNFAIP6	0
rs10182296	BIOSQTL	BIOS_eQTL_geneLevel	G	1.288e-13	7.40748	0	G	+	2	152371733	NEB	0
rs13391309	BIOSQTL	BIOS_eQTL_geneLevel	C	4.23826e-12	6.9291	0	C	+	2	152375935	RIF1	0
rs13391309	BIOSQTL	BIOS_eQTL_geneLevel	C	6.35749e-12	-6.87122	0	C	-	2	152375935	NMI	0
rs13391309	BIOSQTL	BIOS_eQTL_geneLevel	C	2.38391e-07	5.16678	0.000169029	C	+	2	152375935	TNFAIP6	0
rs13391309	BIOSQTL	BIOS_eQTL_geneLevel	C	4.23826e-12	6.9291	0	C	+	2	152375935	NEB	0
rs7585717	BIOSQTL	BIOS_eQTL_geneLevel	A	8.5398e-13	7.15235	0	A	+	2	152382199	RIF1	0
rs7585717	BIOSQTL	BIOS_eQTL_geneLevel	A	1.62582e-11	-6.73601	0	A	-	2	152382199	NMI	0
rs7585717	BIOSQTL	BIOS_eQTL_geneLevel	A	4.67482e-07	5.03928	0.000337115	A	+	2	152382199	TNFAIP6	0
rs7585717	BIOSQTL	BIOS_eQTL_geneLevel	A	8.5398e-13	7.15235	0	A	+	2	152382199	NEB	0
rs7597735	BIOSQTL	BIOS_eQTL_geneLevel	G	1.43769e-13	7.39289	0	G	+	2	152382329	RIF1	0
rs7597735	BIOSQTL	BIOS_eQTL_geneLevel	G	2.71397e-15	-7.90334	0	G	-	2	152382329	NMI	0
rs7597735	BIOSQTL	BIOS_eQTL_geneLevel	G	5.52562e-10	6.20345	0	G	+	2	152382329	TNFAIP6	0
rs7597735	BIOSQTL	BIOS_eQTL_geneLevel	G	1.43769e-13	7.39289	0	G	+	2	152382329	NEB	0
rs2288198	BIOSQTL	BIOS_eQTL_geneLevel	T	4.69848e-12	6.91456	0	T	+	2	152383913	RIF1	0
rs2288198	BIOSQTL	BIOS_eQTL_geneLevel	T	5.74637e-12	-6.88562	0	T	-	2	152383913	NMI	0
rs2288198	BIOSQTL	BIOS_eQTL_geneLevel	T	2.21411e-07	5.18045	0.000152872	T	+	2	152383913	TNFAIP6	0
rs2288198	BIOSQTL	BIOS_eQTL_geneLevel	T	4.69848e-12	6.91456	0	T	+	2	152383913	NEB	0
rs10930688	BIOSQTL	BIOS_eQTL_geneLevel	T	4.69848e-12	6.91456	0	T	+	2	152384377	RIF1	0
rs10930688	BIOSQTL	BIOS_eQTL_geneLevel	T	5.74637e-12	-6.88562	0	T	-	2	152384377	NMI	0
rs10930688	BIOSQTL	BIOS_eQTL_geneLevel	T	2.21411e-07	5.18045	0.000152872	T	+	2	152384377	TNFAIP6	0
rs10930688	BIOSQTL	BIOS_eQTL_geneLevel	T	4.69848e-12	6.91456	0	T	+	2	152384377	NEB	0
rs4233650	BIOSQTL	BIOS_eQTL_geneLevel	A	4.69848e-12	6.91456	0	A	+	2	152386190	RIF1	0
rs4233650	BIOSQTL	BIOS_eQTL_geneLevel	A	5.74637e-12	-6.88562	0	A	-	2	152386190	NMI	0
rs4233650	BIOSQTL	BIOS_eQTL_geneLevel	A	2.21411e-07	5.18045	0.000152872	A	+	2	152386190	TNFAIP6	0
rs4233650	BIOSQTL	BIOS_eQTL_geneLevel	A	4.69848e-12	6.91456	0	A	+	2	152386190	NEB	0
rs4233651	BIOSQTL	BIOS_eQTL_geneLevel	A	9.49745e-13	7.13777	0	A	+	2	152386392	RIF1	0
rs4233651	BIOSQTL	BIOS_eQTL_geneLevel	A	1.62582e-11	-6.73601	0	A	-	2	152386392	NMI	0
rs4233651	BIOSQTL	BIOS_eQTL_geneLevel	A	4.68949e-07	5.0386	0.000337079	A	+	2	152386392	TNFAIP6	0
rs4233651	BIOSQTL	BIOS_eQTL_geneLevel	A	9.49745e-13	7.13777	0	A	+	2	152386392	NEB	0
rs6433481	BIOSQTL	BIOS_eQTL_geneLevel	T	5.34872e-12	6.89603	0	T	+	2	152387762	RIF1	0
rs6433481	BIOSQTL	BIOS_eQTL_geneLevel	T	2.91285e-07	5.12904	0.000211566	T	+	2	152387762	TNFAIP6	0
rs6433481	BIOSQTL	BIOS_eQTL_geneLevel	T	5.34872e-12	6.89603	0	T	+	2	152387762	NEB	0
rs10210564	BIOSQTL	BIOS_eQTL_geneLevel	A	4.97106e-11	6.57187	0	A	+	2	152388706	RIF1	0
rs10210564	BIOSQTL	BIOS_eQTL_geneLevel	A	5.48353e-05	4.03418	0.031679	A	+	2	152388706	TNFAIP6	0
rs10210564	BIOSQTL	BIOS_eQTL_geneLevel	A	4.97106e-11	6.57187	0	A	+	2	152388706	NEB	0
rs6433482	BIOSQTL	BIOS_eQTL_geneLevel	T	7.03216e-12	6.85717	0	T	+	2	152389542	RIF1	0
rs6433482	BIOSQTL	BIOS_eQTL_geneLevel	T	2.21411e-07	5.18045	0.000152872	T	+	2	152389542	TNFAIP6	0
rs6433482	BIOSQTL	BIOS_eQTL_geneLevel	T	7.03216e-12	6.85717	0	T	+	2	152389542	NEB	0
rs12996964	BIOSQTL	BIOS_eQTL_geneLevel	C	1.51087e-09	6.04327	6.12145e-06	C	+	2	152393422	RIF1	0
rs12996964	BIOSQTL	BIOS_eQTL_geneLevel	C	4.24524e-06	4.59912	0.00304032	C	+	2	152393422	TNFAIP6	0
rs12996964	BIOSQTL	BIOS_eQTL_geneLevel	C	1.51087e-09	6.04327	6.12145e-06	C	+	2	152393422	NEB	0
rs10187997	BIOSQTL	BIOS_eQTL_geneLevel	C	7.77686e-12	6.84263	0	C	+	2	152395969	RIF1	0
rs10187997	BIOSQTL	BIOS_eQTL_geneLevel	C	2.21411e-07	5.18045	0.000152872	C	+	2	152395969	TNFAIP6	0
rs10187997	BIOSQTL	BIOS_eQTL_geneLevel	C	7.77686e-12	6.84263	0	C	+	2	152395969	NEB	0
rs9287981	BIOSQTL	BIOS_eQTL_geneLevel	A	7.77686e-12	6.84263	0	A	+	2	152396340	RIF1	0
rs9287981	BIOSQTL	BIOS_eQTL_geneLevel	A	2.21411e-07	5.18045	0.000152872	A	+	2	152396340	TNFAIP6	0
rs9287981	BIOSQTL	BIOS_eQTL_geneLevel	A	7.77686e-12	6.84263	0	A	+	2	152396340	NEB	0
rs9287982	BIOSQTL	BIOS_eQTL_geneLevel	A	7.77686e-12	6.84263	0	A	+	2	152396441	RIF1	0
rs9287982	BIOSQTL	BIOS_eQTL_geneLevel	A	2.21411e-07	5.18045	0.000152872	A	+	2	152396441	TNFAIP6	0
rs9287982	BIOSQTL	BIOS_eQTL_geneLevel	A	7.77686e-12	6.84263	0	A	+	2	152396441	NEB	0
rs6725513	BIOSQTL	BIOS_eQTL_geneLevel	T	7.77686e-12	6.84263	0	T	+	2	152398403	RIF1	0
rs6725513	BIOSQTL	BIOS_eQTL_geneLevel	T	2.39157e-07	5.16607	0.000169011	T	+	2	152398403	TNFAIP6	0
rs6725513	BIOSQTL	BIOS_eQTL_geneLevel	T	7.77686e-12	6.84263	0	T	+	2	152398403	NEB	0
rs6735678	BIOSQTL	BIOS_eQTL_geneLevel	G	9.50538e-12	6.81396	0	G	+	2	152398572	RIF1	0
rs6735678	BIOSQTL	BIOS_eQTL_geneLevel	G	2.21411e-07	5.1804	0.000152872	G	+	2	152398572	TNFAIP6	0
rs6735678	BIOSQTL	BIOS_eQTL_geneLevel	G	9.50538e-12	6.81396	0	G	+	2	152398572	NEB	0
rs7563568	BIOSQTL	BIOS_eQTL_geneLevel	A	1.53147e-08	5.65811	2.33046e-05	A	+	2	152400705	RIF1	0
rs7563568	BIOSQTL	BIOS_eQTL_geneLevel	A	2.39819e-06	4.71666	0.00182171	A	+	2	152400705	TNFAIP6	0
rs7563568	BIOSQTL	BIOS_eQTL_geneLevel	A	1.53147e-08	5.65811	2.33046e-05	A	+	2	152400705	NEB	0
rs7602828	BIOSQTL	BIOS_eQTL_geneLevel	C	1.53147e-08	5.65811	2.33046e-05	C	+	2	152400732	RIF1	0
rs7602828	BIOSQTL	BIOS_eQTL_geneLevel	C	2.39819e-06	4.71666	0.00182171	C	+	2	152400732	TNFAIP6	0
rs7602828	BIOSQTL	BIOS_eQTL_geneLevel	C	1.53147e-08	5.65811	2.33046e-05	C	+	2	152400732	NEB	0
rs4664055	BIOSQTL	BIOS_eQTL_geneLevel	C	1.80838e-08	5.62941	3.47987e-05	C	+	2	152402171	RIF1	0
rs4664055	BIOSQTL	BIOS_eQTL_geneLevel	C	2.57373e-06	4.70234	0.001951	C	+	2	152402171	TNFAIP6	0
rs4664055	BIOSQTL	BIOS_eQTL_geneLevel	C	1.80838e-08	5.62941	3.47987e-05	C	+	2	152402171	NEB	0
rs3213818	BIOSQTL	BIOS_eQTL_geneLevel	A	1.66337e-08	5.64383	2.32518e-05	A	+	2	152402711	RIF1	0
rs3213818	BIOSQTL	BIOS_eQTL_geneLevel	A	2.39819e-06	4.71666	0.00182171	A	+	2	152402711	TNFAIP6	0
rs3213818	BIOSQTL	BIOS_eQTL_geneLevel	A	1.66337e-08	5.64383	2.32518e-05	A	+	2	152402711	NEB	0
rs10208825	BIOSQTL	BIOS_eQTL_geneLevel	A	1.93628e-08	5.61771	3.47564e-05	A	+	2	152403682	RIF1	0
rs10208825	BIOSQTL	BIOS_eQTL_geneLevel	A	3.16209e-06	4.66004	0.00237372	A	+	2	152403682	TNFAIP6	0
rs10208825	BIOSQTL	BIOS_eQTL_geneLevel	A	1.93628e-08	5.61771	3.47564e-05	A	+	2	152403682	NEB	0
rs2288201	BIOSQTL	BIOS_eQTL_geneLevel	C	1.93628e-08	5.61771	3.47564e-05	C	+	2	152404294	RIF1	0
rs2288201	BIOSQTL	BIOS_eQTL_geneLevel	C	3.16209e-06	4.66004	0.00237372	C	+	2	152404294	TNFAIP6	0
rs2288201	BIOSQTL	BIOS_eQTL_geneLevel	C	1.93628e-08	5.61771	3.47564e-05	C	+	2	152404294	NEB	0
rs10174130	BIOSQTL	BIOS_eQTL_geneLevel	T	1.93628e-08	5.61771	3.47564e-05	T	+	2	152406617	RIF1	0
rs10174130	BIOSQTL	BIOS_eQTL_geneLevel	T	3.16209e-06	4.66004	0.00237372	T	+	2	152406617	TNFAIP6	0
rs10174130	BIOSQTL	BIOS_eQTL_geneLevel	T	1.93628e-08	5.61771	3.47564e-05	T	+	2	152406617	NEB	0
rs7424331	BIOSQTL	BIOS_eQTL_geneLevel	C	5.30425e-05	4.042	0.0306565	C	+	2	152417999	RIF1	0
rs7424331	BIOSQTL	BIOS_eQTL_geneLevel	C	2.05235e-06	4.74832	0.00160033	C	+	2	152417999	TNFAIP6	0
rs7424331	BIOSQTL	BIOS_eQTL_geneLevel	C	5.30425e-05	4.042	0.0306565	C	+	2	152417999	NEB	0
rs7419413	BIOSQTL	BIOS_eQTL_geneLevel	T	1.28621e-07	5.28088	8.31532e-05	T	+	2	152418022	RIF1	0
rs7419413	BIOSQTL	BIOS_eQTL_geneLevel	T	1.28621e-07	5.28088	8.31532e-05	T	+	2	152418022	NEB	0
rs2288210	BIOSQTL	BIOS_eQTL_geneLevel	C	1.37918e-07	5.26801	8.85054e-05	C	+	2	152422076	RIF1	1
rs2288210	BIOSQTL	BIOS_eQTL_geneLevel	C	1.37918e-07	5.26801	8.85054e-05	C	+	2	152422076	NEB	1
rs7568873	BIOSQTL	BIOS_eQTL_geneLevel	A	1.98646e-07	5.20068	0.000131377	A	+	2	152427249	RIF1	0
rs7568873	BIOSQTL	BIOS_eQTL_geneLevel	A	1.98646e-07	5.20068	0.000131377	A	+	2	152427249	NEB	0
rs7421893	BIOSQTL	BIOS_eQTL_geneLevel	A	1.64272e-07	5.23583	9.9048e-05	A	+	2	152429134	RIF1	0
rs7421893	BIOSQTL	BIOS_eQTL_geneLevel	A	1.64272e-07	5.23583	9.9048e-05	A	+	2	152429134	NEB	0
rs7422136	BIOSQTL	BIOS_eQTL_geneLevel	T	1.64272e-07	5.23583	9.9048e-05	T	+	2	152434317	RIF1	0
rs7422136	BIOSQTL	BIOS_eQTL_geneLevel	T	1.64272e-07	5.23583	9.9048e-05	T	+	2	152434317	NEB	0
rs6732307	BIOSQTL	BIOS_eQTL_geneLevel	T	2.33431e-08	5.58535	3.45921e-05	T	+	2	152470218	RIF1	0
rs6732307	BIOSQTL	BIOS_eQTL_geneLevel	T	8.31967e-05	3.93506	0.0455481	T	+	2	152470218	TNFAIP6	0
rs6732307	BIOSQTL	BIOS_eQTL_geneLevel	T	2.33431e-08	5.58535	3.45921e-05	T	+	2	152470218	NEB	0
rs4599105	BIOSQTL	BIOS_eQTL_geneLevel	G	9.96051e-09	5.73146	1.76388e-05	G	+	2	152481846	RIF1	0
rs4599105	BIOSQTL	BIOS_eQTL_geneLevel	G	9.96051e-09	5.73146	1.76388e-05	G	+	2	152481846	NEB	0
rs4664065	BIOSQTL	BIOS_eQTL_geneLevel	T	9.96051e-09	5.73146	1.76388e-05	T	+	2	152482461	RIF1	0
rs4664065	BIOSQTL	BIOS_eQTL_geneLevel	T	9.96051e-09	5.73146	1.76388e-05	T	+	2	152482461	NEB	0
rs13383484	BIOSQTL	BIOS_eQTL_geneLevel	T	1.01982e-08	5.72748	1.76274e-05	T	+	2	152489554	RIF1	0
rs13383484	BIOSQTL	BIOS_eQTL_geneLevel	T	1.01982e-08	5.72748	1.76274e-05	T	+	2	152489554	NEB	0
rs6709886	BIOSQTL	BIOS_eQTL_geneLevel	A	1.01982e-08	5.72748	1.76274e-05	A	+	2	152490219	RIF1	0
rs6709886	BIOSQTL	BIOS_eQTL_geneLevel	A	1.01982e-08	5.72748	1.76274e-05	A	+	2	152490219	NEB	0
rs4664493	BIOSQTL	BIOS_eQTL_geneLevel	G	1.20654e-08	5.69892	2.34274e-05	G	+	2	152492324	RIF1	0
rs4664493	BIOSQTL	BIOS_eQTL_geneLevel	G	1.20654e-08	5.69892	2.34274e-05	G	+	2	152492324	NEB	0
rs6707824	CMC	CMC_SVA_cis	C	NA	1	0.009	C	+	2	152243371	TNFAIP6	0
rs6707824	CMC	CMC_SVA_cis	C	NA	1	0.009	C	+	2	152243371	RBM43	0
rs61345365	CMC	CMC_SVA_cis	G	NA	1	0.009	G	+	2	152259269	TNFAIP6	0
rs61345365	CMC	CMC_SVA_cis	G	NA	1	0.009	G	+	2	152259269	RBM43	0
rs4315520	CMC	CMC_SVA_cis	G	NA	1	0.009	G	+	2	152271907	TNFAIP6	0
rs4315520	CMC	CMC_SVA_cis	G	NA	1	0.049	G	+	2	152271907	RBM43	0
rs13002073	CMC	CMC_SVA_cis	C	NA	1	0.009	C	+	2	152278102	TNFAIP6	0
rs2432951	CMC	CMC_SVA_cis	A	NA	1	0.009	A	+	2	152281935	TNFAIP6	0
rs2432951	CMC	CMC_SVA_cis	A	NA	1	0.049	A	+	2	152281935	RBM43	0
rs1433781550	CMC	CMC_SVA_cis	GC	NA	1	0.009	GC	+	2	152287285	TNFAIP6	0
rs1433781550	CMC	CMC_SVA_cis	GC	NA	1	0.049	GC	+	2	152287285	RBM43	0
rs2432936	CMC	CMC_SVA_cis	G	NA	1	0.009	G	+	2	152292407	TNFAIP6	0
rs2432936	CMC	CMC_SVA_cis	G	NA	1	0.049	G	+	2	152292407	RBM43	0
rs2444272	CMC	CMC_SVA_cis	C	NA	1	0.009	C	+	2	152293620	TNFAIP6	0
rs2444272	CMC	CMC_SVA_cis	C	NA	1	0.049	C	+	2	152293620	RBM43	0
rs2432940	CMC	CMC_SVA_cis	A	NA	1	0.009	A	+	2	152300949	TNFAIP6	0
rs2432940	CMC	CMC_SVA_cis	A	NA	1	0.049	A	+	2	152300949	RBM43	0
rs2444270	CMC	CMC_SVA_cis	A	NA	1	0.009	A	+	2	152301306	TNFAIP6	0
rs2444270	CMC	CMC_SVA_cis	A	NA	1	0.049	A	+	2	152301306	RBM43	0
rs2432941	CMC	CMC_SVA_cis	G	NA	1	0.009	G	+	2	152303171	TNFAIP6	0
rs2432941	CMC	CMC_SVA_cis	G	NA	1	0.049	G	+	2	152303171	RBM43	0
rs2432944	CMC	CMC_SVA_cis	T	NA	1	0.009	T	+	2	152306035	TNFAIP6	0
rs2432944	CMC	CMC_SVA_cis	T	NA	1	0.009	T	+	2	152306035	RBM43	0
rs2444266	CMC	CMC_SVA_cis	T	NA	1	0.009	T	+	2	152308875	TNFAIP6	0
rs2444266	CMC	CMC_SVA_cis	T	NA	1	0.049	T	+	2	152308875	RBM43	0
rs2444263	CMC	CMC_SVA_cis	G	NA	1	0.009	G	+	2	152311570	TNFAIP6	1
rs2444263	CMC	CMC_SVA_cis	G	NA	1	0.049	G	+	2	152311570	RBM43	1
rs2444262	CMC	CMC_SVA_cis	T	NA	1	0.009	T	+	2	152313489	TNFAIP6	0
rs2444262	CMC	CMC_SVA_cis	T	NA	1	0.049	T	+	2	152313489	RBM43	0
rs35044903	CMC	CMC_SVA_cis	C	NA	1	0.009	C	+	2	152314547	TNFAIP6	0
rs35044903	CMC	CMC_SVA_cis	C	NA	1	0.049	C	+	2	152314547	RBM43	0
rs2444260	CMC	CMC_SVA_cis	G	NA	1	0.009	G	+	2	152315549	TNFAIP6	0
rs2444260	CMC	CMC_SVA_cis	G	NA	1	0.049	G	+	2	152315549	RBM43	0
rs2123465	CMC	CMC_SVA_cis	G	NA	1	0.009	G	+	2	152320118	TNFAIP6	0
rs2123465	CMC	CMC_SVA_cis	G	NA	1	0.049	G	+	2	152320118	RBM43	0
rs2444257	CMC	CMC_SVA_cis	A	NA	1	0.009	A	+	2	152322095	TNFAIP6	0
rs2444257	CMC	CMC_SVA_cis	A	NA	1	0.049	A	+	2	152322095	RBM43	0
rs2444274	CMC	CMC_SVA_cis	G	NA	1	0.009	G	+	2	152324789	TNFAIP6	0
rs2444274	CMC	CMC_SVA_cis	G	NA	1	0.049	G	+	2	152324789	RBM43	0
rs1065177	CMC	CMC_SVA_cis	C	NA	1	0.009	C	+	2	152331418	TNFAIP6	0
rs1065177	CMC	CMC_SVA_cis	C	NA	1	0.049	C	+	2	152331418	RBM43	0
rs4474880	CMC	CMC_SVA_cis	G	NA	1	0.009	G	+	2	152333812	TNFAIP6	0
rs4474880	CMC	CMC_SVA_cis	G	NA	1	0.049	G	+	2	152333812	RBM43	0
rs199700260	CMC	CMC_SVA_cis	TG	NA	1	0.009	TG	+	2	152335434	TNFAIP6	0
rs199700260	CMC	CMC_SVA_cis	TG	NA	1	0.049	TG	+	2	152335434	RBM43	0
rs3815851	CMC	CMC_SVA_cis	A	NA	1	0.009	A	+	2	152336428	TNFAIP6	0
rs3815851	CMC	CMC_SVA_cis	A	NA	1	0.049	A	+	2	152336428	RBM43	0
rs1276729531	CMC	CMC_SVA_cis	AG	NA	1	0.009	AG	+	2	152338538	TNFAIP6	0
rs1276729531	CMC	CMC_SVA_cis	AG	NA	1	0.049	AG	+	2	152338538	RBM43	0
rs2288195	CMC	CMC_SVA_cis	G	NA	1	0.009	G	+	2	152349026	TNFAIP6	0
rs3771900	CMC	CMC_SVA_cis	G	NA	1	0.009	G	+	2	152349394	TNFAIP6	0
rs4664455	CMC	CMC_SVA_cis	T	NA	1	0.009	T	+	2	152350462	TNFAIP6	0
rs4994327	CMC	CMC_SVA_cis	T	NA	1	0.009	T	+	2	152351126	TNFAIP6	0
2_152352251_b37	CMC	CMC_SVA_cis	TTAAG	NA	1	0.009	TTAAG	+	2	152352251	TNFAIP6	0
rs7575451	CMC	CMC_SVA_cis	C	NA	1	0.009	C	+	2	152352843	TNFAIP6	1
rs4233649	CMC	CMC_SVA_cis	A	NA	1	0.009	A	+	2	152358743	TNFAIP6	0
rs7419956	CMC	CMC_SVA_cis	T	NA	1	0.009	T	+	2	152358932	TNFAIP6	0
rs3815852	CMC	CMC_SVA_cis	G	NA	1	0.009	G	+	2	152362398	TNFAIP6	0
rs6719297	CMC	CMC_SVA_cis	G	NA	1	0.009	G	+	2	152364199	TNFAIP6	0
rs6719297	CMC	CMC_SVA_cis	G	NA	1	0.049	G	+	2	152364199	NEB	0
rs10432479	CMC	CMC_SVA_cis	T	NA	1	0.009	T	+	2	152365775	TNFAIP6	0
rs10432479	CMC	CMC_SVA_cis	T	NA	1	0.049	T	+	2	152365775	NEB	0
rs7558940	CMC	CMC_SVA_cis	C	NA	1	0.009	C	+	2	152368055	TNFAIP6	0
rs7566225	CMC	CMC_SVA_cis	C	NA	1	0.009	C	+	2	152369791	TNFAIP6	0
rs10182296	CMC	CMC_SVA_cis	G	NA	1	0.009	G	+	2	152371733	TNFAIP6	0
rs10182296	CMC	CMC_SVA_cis	G	NA	1	0.049	G	+	2	152371733	NEB	0
rs13391309	CMC	CMC_SVA_cis	C	NA	1	0.009	C	+	2	152375935	TNFAIP6	0
rs7597735	CMC	CMC_SVA_cis	G	NA	1	0.009	G	+	2	152382329	TNFAIP6	0
rs7597735	CMC	CMC_SVA_cis	G	NA	1	0.049	G	+	2	152382329	NEB	0
rs2288198	CMC	CMC_SVA_cis	T	NA	1	0.009	T	+	2	152383913	TNFAIP6	0
rs10930688	CMC	CMC_SVA_cis	T	NA	1	0.009	T	+	2	152384377	TNFAIP6	0
rs4233650	CMC	CMC_SVA_cis	A	NA	1	0.009	A	+	2	152386190	TNFAIP6	0
rs6433481	CMC	CMC_SVA_cis	T	NA	1	0.009	T	+	2	152387762	TNFAIP6	0
rs10210564	CMC	CMC_SVA_cis	A	NA	1	0.049	A	+	2	152388706	TNFAIP6	0
rs10210564	CMC	CMC_SVA_cis	A	NA	1	0.049	A	+	2	152388706	RBM43	0
rs6433482	CMC	CMC_SVA_cis	T	NA	1	0.009	T	+	2	152389542	TNFAIP6	0
rs10187997	CMC	CMC_SVA_cis	C	NA	1	0.009	C	+	2	152395969	TNFAIP6	0
rs9287981	CMC	CMC_SVA_cis	A	NA	1	0.009	A	+	2	152396340	TNFAIP6	0
rs9287982	CMC	CMC_SVA_cis	A	NA	1	0.009	A	+	2	152396441	TNFAIP6	0
rs6725513	CMC	CMC_SVA_cis	T	NA	1	0.009	T	+	2	152398403	TNFAIP6	0
rs6735678	CMC	CMC_SVA_cis	G	NA	1	0.009	G	+	2	152398572	TNFAIP6	0
rs7563568	CMC	CMC_SVA_cis	A	NA	1	0.009	A	+	2	152400705	TNFAIP6	0
rs7602828	CMC	CMC_SVA_cis	C	NA	1	0.009	C	+	2	152400732	TNFAIP6	0
rs4664055	CMC	CMC_SVA_cis	C	NA	1	0.009	C	+	2	152402171	TNFAIP6	0
rs3213818	CMC	CMC_SVA_cis	A	NA	1	0.009	A	+	2	152402711	TNFAIP6	0
rs10208825	CMC	CMC_SVA_cis	A	NA	1	0.009	A	+	2	152403682	TNFAIP6	0
rs2288201	CMC	CMC_SVA_cis	C	NA	1	0.009	C	+	2	152404294	TNFAIP6	0
rs10174130	CMC	CMC_SVA_cis	T	NA	1	0.009	T	+	2	152406617	TNFAIP6	0
rs59898635	CMC	CMC_SVA_cis	C	NA	1	0.009	C	+	2	152413293	TNFAIP6	0
rs7424331	CMC	CMC_SVA_cis	C	NA	1	0.049	C	+	2	152417999	TNFAIP6	0
rs7419413	CMC	CMC_SVA_cis	T	NA	1	0.049	T	+	2	152418022	TNFAIP6	0
rs2288210	CMC	CMC_SVA_cis	C	NA	1	0.049	C	+	2	152422076	TNFAIP6	1
rs7568873	CMC	CMC_SVA_cis	A	NA	1	0.049	A	+	2	152427249	TNFAIP6	0
rs7421893	CMC	CMC_SVA_cis	A	NA	1	0.049	A	+	2	152429134	TNFAIP6	0
rs7422136	CMC	CMC_SVA_cis	T	NA	1	0.049	T	+	2	152434317	TNFAIP6	0
rs6732307	CMC	CMC_SVA_cis	T	NA	1	0.049	T	+	2	152470218	RBM43	0
rs4599105	CMC	CMC_SVA_cis	G	NA	1	0.049	G	+	2	152481846	RBM43	0
rs4664065	CMC	CMC_SVA_cis	T	NA	1	0.049	T	+	2	152482461	RBM43	0
rs13383484	CMC	CMC_SVA_cis	T	NA	1	0.049	T	+	2	152489554	RBM43	0
rs6709886	CMC	CMC_SVA_cis	A	NA	1	0.049	A	+	2	152490219	RBM43	0
rs4664493	CMC	CMC_SVA_cis	G	NA	1	0.049	G	+	2	152492324	RBM43	0
rs6707824	CMC	CMC_NoSVA_cis	C	NA	1	0.049	C	+	2	152243371	RIF1	0
rs6707824	CMC	CMC_NoSVA_cis	C	NA	1	0.049	C	+	2	152243371	RIF1	0
rs61345365	CMC	CMC_NoSVA_cis	G	NA	1	0.049	G	+	2	152259269	RIF1	0
rs61345365	CMC	CMC_NoSVA_cis	G	NA	1	0.049	G	+	2	152259269	RIF1	0
rs4315520	CMC	CMC_NoSVA_cis	G	NA	1	0.049	G	+	2	152271907	RIF1	0
rs4315520	CMC	CMC_NoSVA_cis	G	NA	1	0.049	G	+	2	152271907	RIF1	0
rs13002073	CMC	CMC_NoSVA_cis	C	NA	1	0.049	C	+	2	152278102	RIF1	0
rs13002073	CMC	CMC_NoSVA_cis	C	NA	1	0.049	C	+	2	152278102	RIF1	0
rs2432951	CMC	CMC_NoSVA_cis	A	NA	1	0.049	A	+	2	152281935	RIF1	0
rs2432951	CMC	CMC_NoSVA_cis	A	NA	1	0.049	A	+	2	152281935	RIF1	0
rs1433781550	CMC	CMC_NoSVA_cis	GC	NA	1	0.049	GC	+	2	152287285	RIF1	0
rs1433781550	CMC	CMC_NoSVA_cis	GC	NA	1	0.049	GC	+	2	152287285	RIF1	0
rs6715917	CMC	CMC_NoSVA_cis	T	NA	1	0.009	T	+	2	152290423	RIF1	0
rs6715917	CMC	CMC_NoSVA_cis	T	NA	1	0.009	T	+	2	152290423	RIF1	0
rs2432936	CMC	CMC_NoSVA_cis	G	NA	1	0.049	G	+	2	152292407	RIF1	0
rs2432936	CMC	CMC_NoSVA_cis	G	NA	1	0.049	G	+	2	152292407	RIF1	0
rs2444272	CMC	CMC_NoSVA_cis	C	NA	1	0.049	C	+	2	152293620	RIF1	0
rs2444272	CMC	CMC_NoSVA_cis	C	NA	1	0.049	C	+	2	152293620	RIF1	0
rs2432938	CMC	CMC_NoSVA_cis	T	NA	1	0.009	T	+	2	152297172	RIF1	0
rs2432938	CMC	CMC_NoSVA_cis	T	NA	1	0.009	T	+	2	152297172	RIF1	0
rs2432940	CMC	CMC_NoSVA_cis	A	NA	1	0.049	A	+	2	152300949	RIF1	0
rs2432940	CMC	CMC_NoSVA_cis	A	NA	1	0.049	A	+	2	152300949	RIF1	0
rs2432940	CMC	CMC_NoSVA_cis	A	NA	1	0.049	A	+	2	152300949	TNFAIP6	0
rs2432940	CMC	CMC_NoSVA_cis	A	NA	1	0.049	A	+	2	152300949	TNFAIP6	0
rs2444270	CMC	CMC_NoSVA_cis	A	NA	1	0.049	A	+	2	152301306	RIF1	0
rs2444270	CMC	CMC_NoSVA_cis	A	NA	1	0.049	A	+	2	152301306	RIF1	0
rs2444270	CMC	CMC_NoSVA_cis	A	NA	1	0.049	A	+	2	152301306	TNFAIP6	0
rs2444270	CMC	CMC_NoSVA_cis	A	NA	1	0.049	A	+	2	152301306	TNFAIP6	0
rs2432941	CMC	CMC_NoSVA_cis	G	NA	1	0.049	G	+	2	152303171	RIF1	0
rs2432941	CMC	CMC_NoSVA_cis	G	NA	1	0.049	G	+	2	152303171	RIF1	0
rs2432941	CMC	CMC_NoSVA_cis	G	NA	1	0.049	G	+	2	152303171	TNFAIP6	0
rs2432941	CMC	CMC_NoSVA_cis	G	NA	1	0.049	G	+	2	152303171	TNFAIP6	0
rs2432944	CMC	CMC_NoSVA_cis	T	NA	1	0.049	T	+	2	152306035	RIF1	0
rs2432944	CMC	CMC_NoSVA_cis	T	NA	1	0.049	T	+	2	152306035	RIF1	0
rs2444266	CMC	CMC_NoSVA_cis	T	NA	1	0.049	T	+	2	152308875	RIF1	0
rs2444266	CMC	CMC_NoSVA_cis	T	NA	1	0.049	T	+	2	152308875	RIF1	0
rs2444266	CMC	CMC_NoSVA_cis	T	NA	1	0.049	T	+	2	152308875	TNFAIP6	0
rs2444266	CMC	CMC_NoSVA_cis	T	NA	1	0.049	T	+	2	152308875	TNFAIP6	0
rs2444263	CMC	CMC_NoSVA_cis	G	NA	1	0.049	G	+	2	152311570	RIF1	1
rs2444263	CMC	CMC_NoSVA_cis	G	NA	1	0.049	G	+	2	152311570	RIF1	1
rs2444262	CMC	CMC_NoSVA_cis	T	NA	1	0.049	T	+	2	152313489	RIF1	0
rs2444262	CMC	CMC_NoSVA_cis	T	NA	1	0.049	T	+	2	152313489	RIF1	0
rs2444262	CMC	CMC_NoSVA_cis	T	NA	1	0.049	T	+	2	152313489	TNFAIP6	0
rs2444262	CMC	CMC_NoSVA_cis	T	NA	1	0.049	T	+	2	152313489	TNFAIP6	0
rs35044903	CMC	CMC_NoSVA_cis	C	NA	1	0.049	C	+	2	152314547	RIF1	0
rs35044903	CMC	CMC_NoSVA_cis	C	NA	1	0.049	C	+	2	152314547	RIF1	0
rs35044903	CMC	CMC_NoSVA_cis	C	NA	1	0.049	C	+	2	152314547	TNFAIP6	0
rs35044903	CMC	CMC_NoSVA_cis	C	NA	1	0.049	C	+	2	152314547	TNFAIP6	0
rs2444260	CMC	CMC_NoSVA_cis	G	NA	1	0.049	G	+	2	152315549	RIF1	0
rs2444260	CMC	CMC_NoSVA_cis	G	NA	1	0.049	G	+	2	152315549	RIF1	0
rs2123465	CMC	CMC_NoSVA_cis	G	NA	1	0.049	G	+	2	152320118	RIF1	0
rs2123465	CMC	CMC_NoSVA_cis	G	NA	1	0.049	G	+	2	152320118	RIF1	0
rs2444257	CMC	CMC_NoSVA_cis	A	NA	1	0.049	A	+	2	152322095	RIF1	0
rs2444257	CMC	CMC_NoSVA_cis	A	NA	1	0.049	A	+	2	152322095	RIF1	0
rs2444257	CMC	CMC_NoSVA_cis	A	NA	1	0.049	A	+	2	152322095	TNFAIP6	0
rs2444257	CMC	CMC_NoSVA_cis	A	NA	1	0.049	A	+	2	152322095	TNFAIP6	0
rs2444274	CMC	CMC_NoSVA_cis	G	NA	1	0.049	G	+	2	152324789	RIF1	0
rs2444274	CMC	CMC_NoSVA_cis	G	NA	1	0.049	G	+	2	152324789	RIF1	0
rs1065177	CMC	CMC_NoSVA_cis	C	NA	1	0.049	C	+	2	152331418	RIF1	0
rs1065177	CMC	CMC_NoSVA_cis	C	NA	1	0.049	C	+	2	152331418	RIF1	0
rs1065177	CMC	CMC_NoSVA_cis	C	NA	1	0.049	C	+	2	152331418	TNFAIP6	0
rs1065177	CMC	CMC_NoSVA_cis	C	NA	1	0.049	C	+	2	152331418	TNFAIP6	0
rs4474880	CMC	CMC_NoSVA_cis	G	NA	1	0.049	G	+	2	152333812	RIF1	0
rs4474880	CMC	CMC_NoSVA_cis	G	NA	1	0.049	G	+	2	152333812	RIF1	0
rs199700260	CMC	CMC_NoSVA_cis	TG	NA	1	0.049	TG	+	2	152335434	RIF1	0
rs199700260	CMC	CMC_NoSVA_cis	TG	NA	1	0.049	TG	+	2	152335434	RIF1	0
rs3815851	CMC	CMC_NoSVA_cis	A	NA	1	0.049	A	+	2	152336428	RIF1	0
rs3815851	CMC	CMC_NoSVA_cis	A	NA	1	0.049	A	+	2	152336428	RIF1	0
rs3815851	CMC	CMC_NoSVA_cis	A	NA	1	0.049	A	+	2	152336428	TNFAIP6	0
rs3815851	CMC	CMC_NoSVA_cis	A	NA	1	0.049	A	+	2	152336428	TNFAIP6	0
rs1276729531	CMC	CMC_NoSVA_cis	AG	NA	1	0.049	AG	+	2	152338538	RIF1	0
rs1276729531	CMC	CMC_NoSVA_cis	AG	NA	1	0.049	AG	+	2	152338538	RIF1	0
rs2288195	CMC	CMC_NoSVA_cis	G	NA	1	0.049	G	+	2	152349026	RIF1	0
rs2288195	CMC	CMC_NoSVA_cis	G	NA	1	0.049	G	+	2	152349026	RIF1	0
rs2288195	CMC	CMC_NoSVA_cis	G	NA	1	0.049	G	+	2	152349026	TNFAIP6	0
rs2288195	CMC	CMC_NoSVA_cis	G	NA	1	0.049	G	+	2	152349026	TNFAIP6	0
rs3771900	CMC	CMC_NoSVA_cis	G	NA	1	0.049	G	+	2	152349394	RIF1	0
rs3771900	CMC	CMC_NoSVA_cis	G	NA	1	0.049	G	+	2	152349394	RIF1	0
rs3771900	CMC	CMC_NoSVA_cis	G	NA	1	0.049	G	+	2	152349394	TNFAIP6	0
rs3771900	CMC	CMC_NoSVA_cis	G	NA	1	0.049	G	+	2	152349394	TNFAIP6	0
rs4664455	CMC	CMC_NoSVA_cis	T	NA	1	0.049	T	+	2	152350462	RIF1	0
rs4664455	CMC	CMC_NoSVA_cis	T	NA	1	0.049	T	+	2	152350462	RIF1	0
rs4994327	CMC	CMC_NoSVA_cis	T	NA	1	0.049	T	+	2	152351126	RIF1	0
rs4994327	CMC	CMC_NoSVA_cis	T	NA	1	0.049	T	+	2	152351126	RIF1	0
2_152352251_b37	CMC	CMC_NoSVA_cis	TTAAG	NA	1	0.049	TTAAG	+	2	152352251	RIF1	0
2_152352251_b37	CMC	CMC_NoSVA_cis	TTAAG	NA	1	0.049	TTAAG	+	2	152352251	RIF1	0
rs7575451	CMC	CMC_NoSVA_cis	C	NA	1	0.049	C	+	2	152352843	RIF1	1
rs7575451	CMC	CMC_NoSVA_cis	C	NA	1	0.049	C	+	2	152352843	RIF1	1
rs4233649	CMC	CMC_NoSVA_cis	A	NA	1	0.049	A	+	2	152358743	RIF1	0
rs4233649	CMC	CMC_NoSVA_cis	A	NA	1	0.049	A	+	2	152358743	RIF1	0
rs7419956	CMC	CMC_NoSVA_cis	T	NA	1	0.049	T	+	2	152358932	RIF1	0
rs7419956	CMC	CMC_NoSVA_cis	T	NA	1	0.049	T	+	2	152358932	RIF1	0
rs3815852	CMC	CMC_NoSVA_cis	G	NA	1	0.049	G	+	2	152362398	RIF1	0
rs3815852	CMC	CMC_NoSVA_cis	G	NA	1	0.049	G	+	2	152362398	RIF1	0
rs6719297	CMC	CMC_NoSVA_cis	G	NA	1	0.049	G	+	2	152364199	RIF1	0
rs6719297	CMC	CMC_NoSVA_cis	G	NA	1	0.049	G	+	2	152364199	RIF1	0
rs10432479	CMC	CMC_NoSVA_cis	T	NA	1	0.049	T	+	2	152365775	RIF1	0
rs10432479	CMC	CMC_NoSVA_cis	T	NA	1	0.049	T	+	2	152365775	RIF1	0
rs7558940	CMC	CMC_NoSVA_cis	C	NA	1	0.049	C	+	2	152368055	RIF1	0
rs7558940	CMC	CMC_NoSVA_cis	C	NA	1	0.049	C	+	2	152368055	RIF1	0
rs7566225	CMC	CMC_NoSVA_cis	C	NA	1	0.049	C	+	2	152369791	RIF1	0
rs7566225	CMC	CMC_NoSVA_cis	C	NA	1	0.049	C	+	2	152369791	RIF1	0
rs10182296	CMC	CMC_NoSVA_cis	G	NA	1	0.049	G	+	2	152371733	RIF1	0
rs10182296	CMC	CMC_NoSVA_cis	G	NA	1	0.049	G	+	2	152371733	RIF1	0
rs13391309	CMC	CMC_NoSVA_cis	C	NA	1	0.049	C	+	2	152375935	RIF1	0
rs13391309	CMC	CMC_NoSVA_cis	C	NA	1	0.049	C	+	2	152375935	RIF1	0
rs7585717	CMC	CMC_NoSVA_cis	A	NA	1	0.049	A	+	2	152382199	RIF1	0
rs7585717	CMC	CMC_NoSVA_cis	A	NA	1	0.049	A	+	2	152382199	RIF1	0
rs7597735	CMC	CMC_NoSVA_cis	G	NA	1	0.049	G	+	2	152382329	RIF1	0
rs7597735	CMC	CMC_NoSVA_cis	G	NA	1	0.049	G	+	2	152382329	RIF1	0
rs2288198	CMC	CMC_NoSVA_cis	T	NA	1	0.049	T	+	2	152383913	RIF1	0
rs2288198	CMC	CMC_NoSVA_cis	T	NA	1	0.049	T	+	2	152383913	RIF1	0
rs10930688	CMC	CMC_NoSVA_cis	T	NA	1	0.049	T	+	2	152384377	RIF1	0
rs10930688	CMC	CMC_NoSVA_cis	T	NA	1	0.049	T	+	2	152384377	RIF1	0
rs4233650	CMC	CMC_NoSVA_cis	A	NA	1	0.049	A	+	2	152386190	RIF1	0
rs4233650	CMC	CMC_NoSVA_cis	A	NA	1	0.049	A	+	2	152386190	RIF1	0
rs4233651	CMC	CMC_NoSVA_cis	A	NA	1	0.049	A	+	2	152386392	RIF1	0
rs4233651	CMC	CMC_NoSVA_cis	A	NA	1	0.049	A	+	2	152386392	RIF1	0
rs6433481	CMC	CMC_NoSVA_cis	T	NA	1	0.049	T	+	2	152387762	RIF1	0
rs6433481	CMC	CMC_NoSVA_cis	T	NA	1	0.049	T	+	2	152387762	RIF1	0
rs10210564	CMC	CMC_NoSVA_cis	A	NA	1	0.049	A	+	2	152388706	RIF1	0
rs10210564	CMC	CMC_NoSVA_cis	A	NA	1	0.049	A	+	2	152388706	RIF1	0
rs6433482	CMC	CMC_NoSVA_cis	T	NA	1	0.049	T	+	2	152389542	RIF1	0
rs6433482	CMC	CMC_NoSVA_cis	T	NA	1	0.049	T	+	2	152389542	RIF1	0
rs10187997	CMC	CMC_NoSVA_cis	C	NA	1	0.049	C	+	2	152395969	RIF1	0
rs10187997	CMC	CMC_NoSVA_cis	C	NA	1	0.049	C	+	2	152395969	RIF1	0
rs9287981	CMC	CMC_NoSVA_cis	A	NA	1	0.049	A	+	2	152396340	RIF1	0
rs9287981	CMC	CMC_NoSVA_cis	A	NA	1	0.049	A	+	2	152396340	RIF1	0
rs9287982	CMC	CMC_NoSVA_cis	A	NA	1	0.049	A	+	2	152396441	RIF1	0
rs9287982	CMC	CMC_NoSVA_cis	A	NA	1	0.049	A	+	2	152396441	RIF1	0
rs6725513	CMC	CMC_NoSVA_cis	T	NA	1	0.049	T	+	2	152398403	RIF1	0
rs6725513	CMC	CMC_NoSVA_cis	T	NA	1	0.049	T	+	2	152398403	RIF1	0
rs6735678	CMC	CMC_NoSVA_cis	G	NA	1	0.049	G	+	2	152398572	RIF1	0
rs6735678	CMC	CMC_NoSVA_cis	G	NA	1	0.049	G	+	2	152398572	RIF1	0
rs7563568	CMC	CMC_NoSVA_cis	A	NA	1	0.049	A	+	2	152400705	TNFAIP6	0
rs7563568	CMC	CMC_NoSVA_cis	A	NA	1	0.049	A	+	2	152400705	TNFAIP6	0
rs7602828	CMC	CMC_NoSVA_cis	C	NA	1	0.049	C	+	2	152400732	TNFAIP6	0
rs7602828	CMC	CMC_NoSVA_cis	C	NA	1	0.049	C	+	2	152400732	TNFAIP6	0
rs4664055	CMC	CMC_NoSVA_cis	C	NA	1	0.049	C	+	2	152402171	TNFAIP6	0
rs4664055	CMC	CMC_NoSVA_cis	C	NA	1	0.049	C	+	2	152402171	TNFAIP6	0
rs3213818	CMC	CMC_NoSVA_cis	A	NA	1	0.049	A	+	2	152402711	TNFAIP6	0
rs3213818	CMC	CMC_NoSVA_cis	A	NA	1	0.049	A	+	2	152402711	TNFAIP6	0
rs10208825	CMC	CMC_NoSVA_cis	A	NA	1	0.049	A	+	2	152403682	TNFAIP6	0
rs10208825	CMC	CMC_NoSVA_cis	A	NA	1	0.049	A	+	2	152403682	TNFAIP6	0
rs2288201	CMC	CMC_NoSVA_cis	C	NA	1	0.049	C	+	2	152404294	TNFAIP6	0
rs2288201	CMC	CMC_NoSVA_cis	C	NA	1	0.049	C	+	2	152404294	TNFAIP6	0
rs10174130	CMC	CMC_NoSVA_cis	T	NA	1	0.049	T	+	2	152406617	TNFAIP6	0
rs10174130	CMC	CMC_NoSVA_cis	T	NA	1	0.049	T	+	2	152406617	TNFAIP6	0
rs59898635	CMC	CMC_NoSVA_cis	C	NA	1	0.049	C	+	2	152413293	TNFAIP6	0
rs59898635	CMC	CMC_NoSVA_cis	C	NA	1	0.049	C	+	2	152413293	TNFAIP6	0
rs6707824	GTEx/v8	Adipose_Subcutaneous	A	8.44043e-38	-0.340277	2.67314e-48	C	+	2	152243371	RIF1	0
rs61345365	GTEx/v8	Adipose_Subcutaneous	T	1.11601e-33	-0.327223	2.67314e-48	G	+	2	152259269	RIF1	0
rs4315520	GTEx/v8	Adipose_Subcutaneous	G	9.85536e-57	0.377468	2.67314e-48	G	+	2	152271907	RIF1	0
rs13002073	GTEx/v8	Adipose_Subcutaneous	C	6.31659e-57	0.378359	2.67314e-48	C	+	2	152278102	RIF1	0
rs2432951	GTEx/v8	Adipose_Subcutaneous	C	6.31659e-57	-0.378359	2.67314e-48	A	+	2	152281935	RIF1	0
rs1433781550	GTEx/v8	Adipose_Subcutaneous	G	6.31659e-57	-0.378359	2.67314e-48	GC	+	2	152287285	RIF1	0
rs6715917	GTEx/v8	Adipose_Subcutaneous	C	5.5431e-53	-0.369245	2.67314e-48	T	+	2	152290423	RIF1	0
rs2432936	GTEx/v8	Adipose_Subcutaneous	A	2.9033e-56	-0.375517	2.67314e-48	G	+	2	152292407	RIF1	0
rs2444272	GTEx/v8	Adipose_Subcutaneous	T	6.31659e-57	-0.378359	2.67314e-48	C	+	2	152293620	RIF1	0
rs2432938	GTEx/v8	Adipose_Subcutaneous	C	1.72094e-34	-0.318066	2.67314e-48	T	+	2	152297172	RIF1	0
rs2432940	GTEx/v8	Adipose_Subcutaneous	G	3.01868e-37	-0.325587	2.67314e-48	A	+	2	152300949	RIF1	0
rs2444270	GTEx/v8	Adipose_Subcutaneous	T	3.29616e-37	-0.326445	2.67314e-48	A	+	2	152301306	RIF1	0
rs2432941	GTEx/v8	Adipose_Subcutaneous	A	3.29616e-37	-0.326445	2.67314e-48	G	+	2	152303171	RIF1	0
rs2432944	GTEx/v8	Adipose_Subcutaneous	C	1.70886e-33	-0.299878	2.67314e-48	T	+	2	152306035	RIF1	0
rs2444266	GTEx/v8	Adipose_Subcutaneous	C	3.29616e-37	-0.326445	2.67314e-48	T	+	2	152308875	RIF1	0
rs2444263	GTEx/v8	Adipose_Subcutaneous	A	6.31659e-57	-0.378359	2.67314e-48	G	+	2	152311570	RIF1	1
rs2444262	GTEx/v8	Adipose_Subcutaneous	C	3.29616e-37	-0.326445	2.67314e-48	T	+	2	152313489	RIF1	0
rs35044903	GTEx/v8	Adipose_Subcutaneous	CA	3.29616e-37	-0.326445	2.67314e-48	C	+	2	152314547	RIF1	0
rs2444260	GTEx/v8	Adipose_Subcutaneous	T	6.31659e-57	-0.378359	2.67314e-48	G	+	2	152315549	RIF1	0
rs2123465	GTEx/v8	Adipose_Subcutaneous	A	6.31659e-57	-0.378359	2.67314e-48	G	+	2	152320118	RIF1	0
rs2444257	GTEx/v8	Adipose_Subcutaneous	T	1.32084e-37	-0.327917	2.67314e-48	A	+	2	152322095	RIF1	0
rs2444274	GTEx/v8	Adipose_Subcutaneous	C	2.41461e-57	-0.379052	2.67314e-48	G	+	2	152324789	RIF1	0
rs1065177	GTEx/v8	Adipose_Subcutaneous	G	1.32084e-37	-0.327917	2.67314e-48	C	+	2	152331418	RIF1	0
rs2432955	GTEx/v8	Adipose_Subcutaneous	T	1.67788e-40	-0.339025	2.67314e-48	G	+	2	152331999	RIF1	0
rs4474880	GTEx/v8	Adipose_Subcutaneous	A	6.31659e-57	-0.378359	2.67314e-48	G	+	2	152333812	RIF1	0
rs199700260	GTEx/v8	Adipose_Subcutaneous	T	6.31659e-57	-0.378359	2.67314e-48	TG	+	2	152335434	RIF1	0
rs3815851	GTEx/v8	Adipose_Subcutaneous	G	1.32084e-37	-0.327917	2.67314e-48	A	+	2	152336428	RIF1	0
rs1276729531	GTEx/v8	Adipose_Subcutaneous	A	2.404e-57	-0.37969	2.67314e-48	AG	+	2	152338538	RIF1	0
rs2288195	GTEx/v8	Adipose_Subcutaneous	A	6.31659e-57	-0.378359	2.67314e-48	G	+	2	152349026	RIF1	0
rs3771900	GTEx/v8	Adipose_Subcutaneous	A	6.31659e-57	-0.378359	2.67314e-48	G	+	2	152349394	RIF1	0
rs4664455	GTEx/v8	Adipose_Subcutaneous	C	2.41461e-57	-0.379052	2.67314e-48	T	+	2	152350462	RIF1	0
rs4994327	GTEx/v8	Adipose_Subcutaneous	C	1.56353e-38	-0.319981	2.67314e-48	T	+	2	152351126	RIF1	0
2_152352251_b37	GTEx/v8	Adipose_Subcutaneous	T	2.08637e-37	-0.316957	2.67314e-48	TTAAG	+	2	152352251	RIF1	0
rs7575451	GTEx/v8	Adipose_Subcutaneous	G	1.81517e-37	-0.318068	2.67314e-48	C	+	2	152352843	RIF1	1
rs4233649	GTEx/v8	Adipose_Subcutaneous	G	1.10449e-37	-0.317515	2.67314e-48	A	+	2	152358743	RIF1	0
rs7419956	GTEx/v8	Adipose_Subcutaneous	C	2.45185e-37	-0.315537	2.67314e-48	T	+	2	152358932	RIF1	0
2_152360136_b37	GTEx/v8	Adipose_Subcutaneous	A	2.08637e-37	-0.316957	2.67314e-48	AT	+	2	152360136	RIF1	0
rs3815852	GTEx/v8	Adipose_Subcutaneous	C	2.85275e-33	-0.30759	2.67314e-48	G	+	2	152362398	RIF1	0
rs6719297	GTEx/v8	Adipose_Subcutaneous	A	5.26403e-34	-0.294754	2.67314e-48	G	+	2	152364199	RIF1	0
rs10432479	GTEx/v8	Adipose_Subcutaneous	C	5.26403e-34	-0.294754	2.67314e-48	T	+	2	152365775	RIF1	0
rs7558940	GTEx/v8	Adipose_Subcutaneous	G	2.08637e-37	-0.316957	2.67314e-48	C	+	2	152368055	RIF1	0
rs7566225	GTEx/v8	Adipose_Subcutaneous	T	2.08637e-37	-0.316957	2.67314e-48	C	+	2	152369791	RIF1	0
rs10182296	GTEx/v8	Adipose_Subcutaneous	A	5.26403e-34	-0.294754	2.67314e-48	G	+	2	152371733	RIF1	0
rs13391309	GTEx/v8	Adipose_Subcutaneous	T	2.99557e-37	-0.317037	2.67314e-48	C	+	2	152375935	RIF1	0
rs7585717	GTEx/v8	Adipose_Subcutaneous	G	1.66417e-34	-0.306277	2.67314e-48	A	+	2	152382199	RIF1	0
rs7597735	GTEx/v8	Adipose_Subcutaneous	A	2.68655e-33	-0.293397	2.67314e-48	G	+	2	152382329	RIF1	0
rs2288198	GTEx/v8	Adipose_Subcutaneous	C	1.23443e-33	-0.302811	2.67314e-48	T	+	2	152383913	RIF1	0
rs10930688	GTEx/v8	Adipose_Subcutaneous	C	1.23443e-33	-0.302811	2.67314e-48	T	+	2	152384377	RIF1	0
rs4233650	GTEx/v8	Adipose_Subcutaneous	G	1.23443e-33	-0.302811	2.67314e-48	A	+	2	152386190	RIF1	0
rs4233651	GTEx/v8	Adipose_Subcutaneous	C	1.39193e-32	-0.29782	2.67314e-48	A	+	2	152386392	RIF1	0
rs6433481	GTEx/v8	Adipose_Subcutaneous	C	1.24207e-34	-0.305823	2.67314e-48	T	+	2	152387762	RIF1	0
rs10210564	GTEx/v8	Adipose_Subcutaneous	G	1.40097e-26	-0.274419	2.67314e-48	A	+	2	152388706	RIF1	0
rs6433482	GTEx/v8	Adipose_Subcutaneous	C	8.56982e-34	-0.302788	2.67314e-48	T	+	2	152389542	RIF1	0
rs12996964	GTEx/v8	Adipose_Subcutaneous	C	2.11515e-21	0.267385	2.67314e-48	C	+	2	152393422	RIF1	0
rs10187997	GTEx/v8	Adipose_Subcutaneous	T	8.56982e-34	-0.302788	2.67314e-48	C	+	2	152395969	RIF1	0
rs9287981	GTEx/v8	Adipose_Subcutaneous	G	8.56982e-34	-0.302788	2.67314e-48	A	+	2	152396340	RIF1	0
rs9287982	GTEx/v8	Adipose_Subcutaneous	G	8.56982e-34	-0.302788	2.67314e-48	A	+	2	152396441	RIF1	0
rs6725513	GTEx/v8	Adipose_Subcutaneous	C	4.07386e-34	-0.303528	2.67314e-48	T	+	2	152398403	RIF1	0
rs6735678	GTEx/v8	Adipose_Subcutaneous	A	4.07386e-34	-0.303528	2.67314e-48	G	+	2	152398572	RIF1	0
rs7563568	GTEx/v8	Adipose_Subcutaneous	G	7.54994e-32	-0.290281	2.67314e-48	A	+	2	152400705	RIF1	0
rs7602828	GTEx/v8	Adipose_Subcutaneous	T	9.36152e-32	-0.289875	2.67314e-48	C	+	2	152400732	RIF1	0
rs4664055	GTEx/v8	Adipose_Subcutaneous	A	9.36152e-32	-0.289875	2.67314e-48	C	+	2	152402171	RIF1	0
rs3213818	GTEx/v8	Adipose_Subcutaneous	G	8.54198e-32	-0.291161	2.67314e-48	A	+	2	152402711	RIF1	0
rs10208825	GTEx/v8	Adipose_Subcutaneous	G	2.69079e-31	-0.289273	2.67314e-48	A	+	2	152403682	RIF1	0
rs2288201	GTEx/v8	Adipose_Subcutaneous	T	2.69079e-31	-0.289273	2.67314e-48	C	+	2	152404294	RIF1	0
rs10174130	GTEx/v8	Adipose_Subcutaneous	C	2.69079e-31	-0.289273	2.67314e-48	T	+	2	152406617	RIF1	0
rs59898635	GTEx/v8	Adipose_Subcutaneous	CA	2.26431e-29	-0.278489	2.67314e-48	C	+	2	152413293	RIF1	0
rs7424331	GTEx/v8	Adipose_Subcutaneous	T	9.89989e-23	-0.249098	2.67314e-48	C	+	2	152417999	RIF1	0
rs7419413	GTEx/v8	Adipose_Subcutaneous	C	9.89989e-23	-0.249098	2.67314e-48	T	+	2	152418022	RIF1	0
rs2288210	GTEx/v8	Adipose_Subcutaneous	G	1.43646e-22	-0.248485	2.67314e-48	C	+	2	152422076	RIF1	1
rs7568873	GTEx/v8	Adipose_Subcutaneous	G	8.74623e-22	-0.24326	2.67314e-48	A	+	2	152427249	RIF1	0
rs7422136	GTEx/v8	Adipose_Subcutaneous	C	1.69054e-21	-0.242299	2.67314e-48	T	+	2	152434317	RIF1	0
rs6732307	GTEx/v8	Adipose_Subcutaneous	C	4.49155e-20	-0.230512	2.67314e-48	T	+	2	152470218	RIF1	0
rs4599105	GTEx/v8	Adipose_Subcutaneous	A	1.34813e-20	-0.233129	2.67314e-48	G	+	2	152481846	RIF1	0
rs4664065	GTEx/v8	Adipose_Subcutaneous	C	8.45512e-20	-0.227924	2.67314e-48	T	+	2	152482461	RIF1	0
rs13383484	GTEx/v8	Adipose_Subcutaneous	C	1.1027e-19	-0.228396	2.67314e-48	T	+	2	152489554	RIF1	0
rs6709886	GTEx/v8	Adipose_Subcutaneous	G	1.07437e-19	-0.227895	2.67314e-48	A	+	2	152490219	RIF1	0
rs4664493	GTEx/v8	Adipose_Subcutaneous	A	3.53098e-19	-0.222636	2.67314e-48	G	+	2	152492324	RIF1	0
rs6707824	GTEx/v8	Adipose_Visceral_Omentum	A	1.57547e-10	-0.176084	1.70739e-10	C	+	2	152243371	RIF1	0
rs61345365	GTEx/v8	Adipose_Visceral_Omentum	T	3.2374e-10	-0.174435	1.70739e-10	G	+	2	152259269	RIF1	0
rs4315520	GTEx/v8	Adipose_Visceral_Omentum	G	4.45068e-15	0.189716	1.70739e-10	G	+	2	152271907	RIF1	0
rs13002073	GTEx/v8	Adipose_Visceral_Omentum	C	7.3135e-15	0.188408	1.70739e-10	C	+	2	152278102	RIF1	0
rs2432951	GTEx/v8	Adipose_Visceral_Omentum	C	7.3135e-15	-0.188408	1.70739e-10	A	+	2	152281935	RIF1	0
rs1433781550	GTEx/v8	Adipose_Visceral_Omentum	G	4.22954e-15	-0.189541	1.70739e-10	GC	+	2	152287285	RIF1	0
rs6715917	GTEx/v8	Adipose_Visceral_Omentum	C	7.51073e-15	-0.189676	1.70739e-10	T	+	2	152290423	RIF1	0
rs2432936	GTEx/v8	Adipose_Visceral_Omentum	A	4.69749e-15	-0.188716	1.70739e-10	G	+	2	152292407	RIF1	0
rs2444272	GTEx/v8	Adipose_Visceral_Omentum	T	7.3135e-15	-0.188408	1.70739e-10	C	+	2	152293620	RIF1	0
rs2432938	GTEx/v8	Adipose_Visceral_Omentum	C	6.86897e-10	-0.15707	1.70739e-10	T	+	2	152297172	RIF1	0
rs2432940	GTEx/v8	Adipose_Visceral_Omentum	G	1.59437e-09	-0.151698	1.70739e-10	A	+	2	152300949	RIF1	0
rs2444270	GTEx/v8	Adipose_Visceral_Omentum	T	6.27412e-10	-0.15577	1.70739e-10	A	+	2	152301306	RIF1	0
rs2432941	GTEx/v8	Adipose_Visceral_Omentum	A	6.27412e-10	-0.15577	1.70739e-10	G	+	2	152303171	RIF1	0
rs2432944	GTEx/v8	Adipose_Visceral_Omentum	C	3.26143e-09	-0.14516	1.70739e-10	T	+	2	152306035	RIF1	0
rs2444266	GTEx/v8	Adipose_Visceral_Omentum	C	6.27412e-10	-0.15577	1.70739e-10	T	+	2	152308875	RIF1	0
rs2444263	GTEx/v8	Adipose_Visceral_Omentum	A	7.3135e-15	-0.188408	1.70739e-10	G	+	2	152311570	RIF1	1
rs2444262	GTEx/v8	Adipose_Visceral_Omentum	C	4.08616e-10	-0.156937	1.70739e-10	T	+	2	152313489	RIF1	0
rs35044903	GTEx/v8	Adipose_Visceral_Omentum	CA	4.08616e-10	-0.156937	1.70739e-10	C	+	2	152314547	RIF1	0
rs2444260	GTEx/v8	Adipose_Visceral_Omentum	T	4.22954e-15	-0.189541	1.70739e-10	G	+	2	152315549	RIF1	0
rs2123465	GTEx/v8	Adipose_Visceral_Omentum	A	7.3135e-15	-0.188408	1.70739e-10	G	+	2	152320118	RIF1	0
rs2444257	GTEx/v8	Adipose_Visceral_Omentum	T	4.08616e-10	-0.156937	1.70739e-10	A	+	2	152322095	RIF1	0
rs2444274	GTEx/v8	Adipose_Visceral_Omentum	C	7.3135e-15	-0.188408	1.70739e-10	G	+	2	152324789	RIF1	0
rs1065177	GTEx/v8	Adipose_Visceral_Omentum	G	6.27412e-10	-0.15577	1.70739e-10	C	+	2	152331418	RIF1	0
rs2432955	GTEx/v8	Adipose_Visceral_Omentum	T	1.17809e-13	-0.185764	1.70739e-10	G	+	2	152331999	RIF1	0
rs4474880	GTEx/v8	Adipose_Visceral_Omentum	A	4.22954e-15	-0.189541	1.70739e-10	G	+	2	152333812	RIF1	0
rs199700260	GTEx/v8	Adipose_Visceral_Omentum	T	4.22954e-15	-0.189541	1.70739e-10	TG	+	2	152335434	RIF1	0
rs3815851	GTEx/v8	Adipose_Visceral_Omentum	G	6.27412e-10	-0.15577	1.70739e-10	A	+	2	152336428	RIF1	0
rs1276729531	GTEx/v8	Adipose_Visceral_Omentum	A	7.3135e-15	-0.188408	1.70739e-10	AG	+	2	152338538	RIF1	0
rs2288195	GTEx/v8	Adipose_Visceral_Omentum	A	7.3135e-15	-0.188408	1.70739e-10	G	+	2	152349026	RIF1	0
rs3771900	GTEx/v8	Adipose_Visceral_Omentum	A	7.3135e-15	-0.188408	1.70739e-10	G	+	2	152349394	RIF1	0
rs4664455	GTEx/v8	Adipose_Visceral_Omentum	C	7.3135e-15	-0.188408	1.70739e-10	T	+	2	152350462	RIF1	0
rs4994327	GTEx/v8	Adipose_Visceral_Omentum	C	3.97487e-12	-0.170601	1.70739e-10	T	+	2	152351126	RIF1	0
2_152352251_b37	GTEx/v8	Adipose_Visceral_Omentum	T	5.81534e-13	-0.175122	1.70739e-10	TTAAG	+	2	152352251	RIF1	0
rs7575451	GTEx/v8	Adipose_Visceral_Omentum	G	5.81534e-13	-0.175122	1.70739e-10	C	+	2	152352843	RIF1	1
rs4233649	GTEx/v8	Adipose_Visceral_Omentum	G	5.81534e-13	-0.175122	1.70739e-10	A	+	2	152358743	RIF1	0
rs7419956	GTEx/v8	Adipose_Visceral_Omentum	C	1.30494e-12	-0.172266	1.70739e-10	T	+	2	152358932	RIF1	0
2_152360136_b37	GTEx/v8	Adipose_Visceral_Omentum	A	5.81534e-13	-0.175122	1.70739e-10	AT	+	2	152360136	RIF1	0
rs3815852	GTEx/v8	Adipose_Visceral_Omentum	C	3.58368e-11	-0.163842	1.70739e-10	G	+	2	152362398	RIF1	0
rs6719297	GTEx/v8	Adipose_Visceral_Omentum	A	5.11457e-12	-0.163781	1.70739e-10	G	+	2	152364199	RIF1	0
rs10432479	GTEx/v8	Adipose_Visceral_Omentum	C	5.11457e-12	-0.163781	1.70739e-10	T	+	2	152365775	RIF1	0
rs7558940	GTEx/v8	Adipose_Visceral_Omentum	G	5.81534e-13	-0.175122	1.70739e-10	C	+	2	152368055	RIF1	0
rs7566225	GTEx/v8	Adipose_Visceral_Omentum	T	5.81534e-13	-0.175122	1.70739e-10	C	+	2	152369791	RIF1	0
rs10182296	GTEx/v8	Adipose_Visceral_Omentum	A	5.11457e-12	-0.163781	1.70739e-10	G	+	2	152371733	RIF1	0
rs13391309	GTEx/v8	Adipose_Visceral_Omentum	T	5.81534e-13	-0.175122	1.70739e-10	C	+	2	152375935	RIF1	0
rs7585717	GTEx/v8	Adipose_Visceral_Omentum	G	4.70354e-13	-0.178369	1.70739e-10	A	+	2	152382199	RIF1	0
rs7597735	GTEx/v8	Adipose_Visceral_Omentum	A	4.99943e-12	-0.16422	1.70739e-10	G	+	2	152382329	RIF1	0
rs2288198	GTEx/v8	Adipose_Visceral_Omentum	C	3.15755e-13	-0.175516	1.70739e-10	T	+	2	152383913	RIF1	0
rs10930688	GTEx/v8	Adipose_Visceral_Omentum	C	3.15755e-13	-0.175516	1.70739e-10	T	+	2	152384377	RIF1	0
rs4233650	GTEx/v8	Adipose_Visceral_Omentum	G	3.15755e-13	-0.175516	1.70739e-10	A	+	2	152386190	RIF1	0
rs4233651	GTEx/v8	Adipose_Visceral_Omentum	C	3.79534e-13	-0.177444	1.70739e-10	A	+	2	152386392	RIF1	0
rs6433481	GTEx/v8	Adipose_Visceral_Omentum	C	2.18096e-13	-0.176564	1.70739e-10	T	+	2	152387762	RIF1	0
rs10210564	GTEx/v8	Adipose_Visceral_Omentum	G	3.1386e-10	-0.161665	1.70739e-10	A	+	2	152388706	RIF1	0
rs6433482	GTEx/v8	Adipose_Visceral_Omentum	C	5.63694e-13	-0.174556	1.70739e-10	T	+	2	152389542	RIF1	0
rs12996964	GTEx/v8	Adipose_Visceral_Omentum	C	8.96066e-09	0.163782	1.70739e-10	C	+	2	152393422	RIF1	0
rs10187997	GTEx/v8	Adipose_Visceral_Omentum	T	5.63694e-13	-0.174556	1.70739e-10	C	+	2	152395969	RIF1	0
rs9287981	GTEx/v8	Adipose_Visceral_Omentum	G	5.63694e-13	-0.174556	1.70739e-10	A	+	2	152396340	RIF1	0
rs9287982	GTEx/v8	Adipose_Visceral_Omentum	G	5.63694e-13	-0.174556	1.70739e-10	A	+	2	152396441	RIF1	0
rs6725513	GTEx/v8	Adipose_Visceral_Omentum	C	5.63694e-13	-0.174556	1.70739e-10	T	+	2	152398403	RIF1	0
rs6735678	GTEx/v8	Adipose_Visceral_Omentum	A	5.63694e-13	-0.174556	1.70739e-10	G	+	2	152398572	RIF1	0
rs7563568	GTEx/v8	Adipose_Visceral_Omentum	G	1.23335e-13	-0.178921	1.70739e-10	A	+	2	152400705	RIF1	0
rs7602828	GTEx/v8	Adipose_Visceral_Omentum	T	2.16718e-14	-0.182957	1.70739e-10	C	+	2	152400732	RIF1	0
rs4664055	GTEx/v8	Adipose_Visceral_Omentum	A	2.16718e-14	-0.182957	1.70739e-10	C	+	2	152402171	RIF1	0
rs3213818	GTEx/v8	Adipose_Visceral_Omentum	G	3.41126e-14	-0.182205	1.70739e-10	A	+	2	152402711	RIF1	0
rs10208825	GTEx/v8	Adipose_Visceral_Omentum	G	3.41126e-14	-0.182205	1.70739e-10	A	+	2	152403682	RIF1	0
rs2288201	GTEx/v8	Adipose_Visceral_Omentum	T	3.41126e-14	-0.182205	1.70739e-10	C	+	2	152404294	RIF1	0
rs10174130	GTEx/v8	Adipose_Visceral_Omentum	C	2.16718e-14	-0.182957	1.70739e-10	T	+	2	152406617	RIF1	0
rs59898635	GTEx/v8	Adipose_Visceral_Omentum	CA	4.00139e-14	-0.180704	1.70739e-10	C	+	2	152413293	RIF1	0
rs7424331	GTEx/v8	Adipose_Visceral_Omentum	T	7.72992e-11	-0.165212	1.70739e-10	C	+	2	152417999	RIF1	0
rs7419413	GTEx/v8	Adipose_Visceral_Omentum	C	7.72992e-11	-0.165212	1.70739e-10	T	+	2	152418022	RIF1	0
rs2288210	GTEx/v8	Adipose_Visceral_Omentum	G	5.91048e-11	-0.165755	1.70739e-10	C	+	2	152422076	RIF1	1
rs7568873	GTEx/v8	Adipose_Visceral_Omentum	G	5.44844e-10	-0.157201	1.70739e-10	A	+	2	152427249	RIF1	0
rs7422136	GTEx/v8	Adipose_Visceral_Omentum	C	5.44844e-10	-0.157201	1.70739e-10	T	+	2	152434317	RIF1	0
rs6732307	GTEx/v8	Adipose_Visceral_Omentum	C	4.45812e-09	-0.146346	1.70739e-10	T	+	2	152470218	RIF1	0
rs4599105	GTEx/v8	Adipose_Visceral_Omentum	A	1.95023e-09	-0.150446	1.70739e-10	G	+	2	152481846	RIF1	0
rs4664065	GTEx/v8	Adipose_Visceral_Omentum	C	4.43343e-09	-0.146607	1.70739e-10	T	+	2	152482461	RIF1	0
rs13383484	GTEx/v8	Adipose_Visceral_Omentum	C	3.93867e-09	-0.146703	1.70739e-10	T	+	2	152489554	RIF1	0
rs6709886	GTEx/v8	Adipose_Visceral_Omentum	G	5.47185e-09	-0.145455	1.70739e-10	A	+	2	152490219	RIF1	0
rs4664493	GTEx/v8	Adipose_Visceral_Omentum	A	3.93562e-08	-0.136114	1.70739e-10	G	+	2	152492324	RIF1	0
rs6707824	GTEx/v8	Adrenal_Gland	A	3.15854e-05	-0.196265	2.71256e-05	C	+	2	152243371	RIF1	0
rs6707824	GTEx/v8	Adrenal_Gland	A	2.12043e-05	0.335586	2.10677e-07	C	-	2	152243371	NEB	0
rs61345365	GTEx/v8	Adrenal_Gland	T	1.57479e-05	-0.205991	2.71256e-05	G	+	2	152259269	RIF1	0
rs61345365	GTEx/v8	Adrenal_Gland	T	5.66233e-05	0.322794	2.10677e-07	G	-	2	152259269	NEB	0
rs4315520	GTEx/v8	Adrenal_Gland	G	1.13468e-08	0.248829	2.71256e-05	G	+	2	152271907	RIF1	0
rs4315520	GTEx/v8	Adrenal_Gland	G	7.37142e-06	-0.33253	2.10677e-07	G	-	2	152271907	NEB	0
rs13002073	GTEx/v8	Adrenal_Gland	C	5.11919e-09	0.256117	2.71256e-05	C	+	2	152278102	RIF1	0
rs13002073	GTEx/v8	Adrenal_Gland	C	9.0543e-06	-0.331948	2.10677e-07	C	-	2	152278102	NEB	0
rs2432951	GTEx/v8	Adrenal_Gland	C	5.11919e-09	-0.256117	2.71256e-05	A	+	2	152281935	RIF1	0
rs2432951	GTEx/v8	Adrenal_Gland	C	9.0543e-06	0.331948	2.10677e-07	A	-	2	152281935	NEB	0
rs1433781550	GTEx/v8	Adrenal_Gland	G	5.11919e-09	-0.256117	2.71256e-05	GC	+	2	152287285	RIF1	0
rs1433781550	GTEx/v8	Adrenal_Gland	G	9.0543e-06	0.331948	2.10677e-07	GC	-	2	152287285	NEB	0
rs6715917	GTEx/v8	Adrenal_Gland	C	2.64333e-08	-0.241451	2.71256e-05	T	+	2	152290423	RIF1	0
rs6715917	GTEx/v8	Adrenal_Gland	C	1.52111e-05	0.319421	2.10677e-07	T	-	2	152290423	NEB	0
rs2432936	GTEx/v8	Adrenal_Gland	A	5.11919e-09	-0.256117	2.71256e-05	G	+	2	152292407	RIF1	0
rs2432936	GTEx/v8	Adrenal_Gland	A	9.0543e-06	0.331948	2.10677e-07	G	-	2	152292407	NEB	0
rs2444272	GTEx/v8	Adrenal_Gland	T	5.11919e-09	-0.256117	2.71256e-05	C	+	2	152293620	RIF1	0
rs2444272	GTEx/v8	Adrenal_Gland	T	9.0543e-06	0.331948	2.10677e-07	C	-	2	152293620	NEB	0
rs2432938	GTEx/v8	Adrenal_Gland	C	1.35964e-07	-0.243767	2.71256e-05	T	+	2	152297172	RIF1	0
rs2432940	GTEx/v8	Adrenal_Gland	G	4.03654e-08	-0.256515	2.71256e-05	A	+	2	152300949	RIF1	0
rs2444270	GTEx/v8	Adrenal_Gland	T	1.77334e-08	-0.262323	2.71256e-05	A	+	2	152301306	RIF1	0
rs2432941	GTEx/v8	Adrenal_Gland	A	1.77334e-08	-0.262323	2.71256e-05	G	+	2	152303171	RIF1	0
rs2432944	GTEx/v8	Adrenal_Gland	C	8.31967e-07	-0.227992	2.71256e-05	T	+	2	152306035	RIF1	0
rs2444266	GTEx/v8	Adrenal_Gland	C	1.77334e-08	-0.262323	2.71256e-05	T	+	2	152308875	RIF1	0
rs2444263	GTEx/v8	Adrenal_Gland	A	5.11919e-09	-0.256117	2.71256e-05	G	+	2	152311570	RIF1	1
rs2444263	GTEx/v8	Adrenal_Gland	A	9.0543e-06	0.331948	2.10677e-07	G	-	2	152311570	NEB	1
rs2444262	GTEx/v8	Adrenal_Gland	C	1.77334e-08	-0.262323	2.71256e-05	T	+	2	152313489	RIF1	0
rs35044903	GTEx/v8	Adrenal_Gland	CA	1.77334e-08	-0.262323	2.71256e-05	C	+	2	152314547	RIF1	0
rs2444260	GTEx/v8	Adrenal_Gland	T	5.11919e-09	-0.256117	2.71256e-05	G	+	2	152315549	RIF1	0
rs2444260	GTEx/v8	Adrenal_Gland	T	9.0543e-06	0.331948	2.10677e-07	G	-	2	152315549	NEB	0
rs2123465	GTEx/v8	Adrenal_Gland	A	5.11919e-09	-0.256117	2.71256e-05	G	+	2	152320118	RIF1	0
rs2123465	GTEx/v8	Adrenal_Gland	A	9.0543e-06	0.331948	2.10677e-07	G	-	2	152320118	NEB	0
rs2444257	GTEx/v8	Adrenal_Gland	T	1.15152e-08	-0.265398	2.71256e-05	A	+	2	152322095	RIF1	0
rs2444274	GTEx/v8	Adrenal_Gland	C	3.49197e-09	-0.258289	2.71256e-05	G	+	2	152324789	RIF1	0
rs2444274	GTEx/v8	Adrenal_Gland	C	9.7287e-06	0.330383	2.10677e-07	G	-	2	152324789	NEB	0
rs1065177	GTEx/v8	Adrenal_Gland	G	1.15152e-08	-0.265398	2.71256e-05	C	+	2	152331418	RIF1	0
rs2432955	GTEx/v8	Adrenal_Gland	T	3.04894e-07	-0.226179	2.71256e-05	G	+	2	152331999	RIF1	0
rs2432955	GTEx/v8	Adrenal_Gland	T	2.20063e-05	0.317319	2.10677e-07	G	-	2	152331999	NEB	0
rs4474880	GTEx/v8	Adrenal_Gland	A	5.11919e-09	-0.256117	2.71256e-05	G	+	2	152333812	RIF1	0
rs4474880	GTEx/v8	Adrenal_Gland	A	9.0543e-06	0.331948	2.10677e-07	G	-	2	152333812	NEB	0
rs199700260	GTEx/v8	Adrenal_Gland	T	5.11919e-09	-0.256117	2.71256e-05	TG	+	2	152335434	RIF1	0
rs199700260	GTEx/v8	Adrenal_Gland	T	9.0543e-06	0.331948	2.10677e-07	TG	-	2	152335434	NEB	0
rs3815851	GTEx/v8	Adrenal_Gland	G	1.15152e-08	-0.265398	2.71256e-05	A	+	2	152336428	RIF1	0
rs1276729531	GTEx/v8	Adrenal_Gland	A	5.12673e-09	-0.259086	2.71256e-05	AG	+	2	152338538	RIF1	0
rs1276729531	GTEx/v8	Adrenal_Gland	A	1.78258e-05	0.325141	2.10677e-07	AG	-	2	152338538	NEB	0
rs2288195	GTEx/v8	Adrenal_Gland	A	5.11919e-09	-0.256117	2.71256e-05	G	+	2	152349026	RIF1	0
rs2288195	GTEx/v8	Adrenal_Gland	A	9.0543e-06	0.331948	2.10677e-07	G	-	2	152349026	NEB	0
rs3771900	GTEx/v8	Adrenal_Gland	A	5.11919e-09	-0.256117	2.71256e-05	G	+	2	152349394	RIF1	0
rs3771900	GTEx/v8	Adrenal_Gland	A	9.0543e-06	0.331948	2.10677e-07	G	-	2	152349394	NEB	0
rs4664455	GTEx/v8	Adrenal_Gland	C	3.49197e-09	-0.258289	2.71256e-05	T	+	2	152350462	RIF1	0
rs4664455	GTEx/v8	Adrenal_Gland	C	9.7287e-06	0.330383	2.10677e-07	T	-	2	152350462	NEB	0
rs4994327	GTEx/v8	Adrenal_Gland	C	7.01893e-07	-0.219553	2.71256e-05	T	+	2	152351126	RIF1	0
rs4994327	GTEx/v8	Adrenal_Gland	C	1.2928e-06	0.359449	2.10677e-07	T	-	2	152351126	NEB	0
2_152352251_b37	GTEx/v8	Adrenal_Gland	T	1.58565e-07	-0.230288	2.71256e-05	TTAAG	+	2	152352251	RIF1	0
2_152352251_b37	GTEx/v8	Adrenal_Gland	T	2.54776e-06	0.348558	2.10677e-07	TTAAG	-	2	152352251	NEB	0
rs7575451	GTEx/v8	Adrenal_Gland	G	1.82896e-07	-0.231178	2.71256e-05	C	+	2	152352843	RIF1	1
rs7575451	GTEx/v8	Adrenal_Gland	G	2.26722e-06	0.353226	2.10677e-07	C	-	2	152352843	NEB	1
rs4233649	GTEx/v8	Adrenal_Gland	G	1.17107e-07	-0.231969	2.71256e-05	A	+	2	152358743	RIF1	0
rs4233649	GTEx/v8	Adrenal_Gland	G	2.83163e-06	0.346166	2.10677e-07	A	-	2	152358743	NEB	0
rs7419956	GTEx/v8	Adrenal_Gland	C	2.18772e-07	-0.226435	2.71256e-05	T	+	2	152358932	RIF1	0
rs7419956	GTEx/v8	Adrenal_Gland	C	1.27845e-06	0.356018	2.10677e-07	T	-	2	152358932	NEB	0
2_152360136_b37	GTEx/v8	Adrenal_Gland	A	1.58565e-07	-0.230288	2.71256e-05	AT	+	2	152360136	RIF1	0
2_152360136_b37	GTEx/v8	Adrenal_Gland	A	2.54776e-06	0.348558	2.10677e-07	AT	-	2	152360136	NEB	0
rs3815852	GTEx/v8	Adrenal_Gland	C	5.63336e-06	-0.209519	2.71256e-05	G	+	2	152362398	RIF1	0
rs3815852	GTEx/v8	Adrenal_Gland	C	1.91516e-08	0.428472	2.10677e-07	G	-	2	152362398	NEB	0
rs6719297	GTEx/v8	Adrenal_Gland	A	2.65468e-06	-0.211983	2.71256e-05	G	+	2	152364199	RIF1	0
rs6719297	GTEx/v8	Adrenal_Gland	A	1.78509e-06	0.36086	2.10677e-07	G	-	2	152364199	NEB	0
rs10432479	GTEx/v8	Adrenal_Gland	C	2.65468e-06	-0.211983	2.71256e-05	T	+	2	152365775	RIF1	0
rs10432479	GTEx/v8	Adrenal_Gland	C	1.78509e-06	0.36086	2.10677e-07	T	-	2	152365775	NEB	0
rs7558940	GTEx/v8	Adrenal_Gland	G	1.58565e-07	-0.230288	2.71256e-05	C	+	2	152368055	RIF1	0
rs7558940	GTEx/v8	Adrenal_Gland	G	2.54776e-06	0.348558	2.10677e-07	C	-	2	152368055	NEB	0
rs7566225	GTEx/v8	Adrenal_Gland	T	1.58565e-07	-0.230288	2.71256e-05	C	+	2	152369791	RIF1	0
rs7566225	GTEx/v8	Adrenal_Gland	T	2.54776e-06	0.348558	2.10677e-07	C	-	2	152369791	NEB	0
rs10182296	GTEx/v8	Adrenal_Gland	A	2.65468e-06	-0.211983	2.71256e-05	G	+	2	152371733	RIF1	0
rs10182296	GTEx/v8	Adrenal_Gland	A	1.78509e-06	0.36086	2.10677e-07	G	-	2	152371733	NEB	0
rs13391309	GTEx/v8	Adrenal_Gland	T	9.06828e-08	-0.235112	2.71256e-05	C	+	2	152375935	RIF1	0
rs13391309	GTEx/v8	Adrenal_Gland	T	2.67978e-06	0.348813	2.10677e-07	C	-	2	152375935	NEB	0
rs7585717	GTEx/v8	Adrenal_Gland	G	7.03878e-07	-0.215539	2.71256e-05	A	+	2	152382199	RIF1	0
rs7585717	GTEx/v8	Adrenal_Gland	G	6.71773e-06	0.329567	2.10677e-07	A	-	2	152382199	NEB	0
rs7597735	GTEx/v8	Adrenal_Gland	A	1.59948e-06	-0.217049	2.71256e-05	G	+	2	152382329	RIF1	0
rs7597735	GTEx/v8	Adrenal_Gland	A	1.86045e-06	0.361444	2.10677e-07	G	-	2	152382329	NEB	0
rs2288198	GTEx/v8	Adrenal_Gland	C	3.45032e-07	-0.226138	2.71256e-05	T	+	2	152383913	RIF1	0
rs2288198	GTEx/v8	Adrenal_Gland	C	1.40919e-06	0.359761	2.10677e-07	T	-	2	152383913	NEB	0
rs10930688	GTEx/v8	Adrenal_Gland	C	3.45032e-07	-0.226138	2.71256e-05	T	+	2	152384377	RIF1	0
rs10930688	GTEx/v8	Adrenal_Gland	C	1.40919e-06	0.359761	2.10677e-07	T	-	2	152384377	NEB	0
rs4233650	GTEx/v8	Adrenal_Gland	G	3.45032e-07	-0.226138	2.71256e-05	A	+	2	152386190	RIF1	0
rs4233650	GTEx/v8	Adrenal_Gland	G	1.40919e-06	0.359761	2.10677e-07	A	-	2	152386190	NEB	0
rs4233651	GTEx/v8	Adrenal_Gland	C	1.2012e-06	-0.213816	2.71256e-05	A	+	2	152386392	RIF1	0
rs4233651	GTEx/v8	Adrenal_Gland	C	2.07787e-06	0.35057	2.10677e-07	A	-	2	152386392	NEB	0
rs6433481	GTEx/v8	Adrenal_Gland	C	3.45032e-07	-0.226138	2.71256e-05	T	+	2	152387762	RIF1	0
rs6433481	GTEx/v8	Adrenal_Gland	C	1.40919e-06	0.359761	2.10677e-07	T	-	2	152387762	NEB	0
rs10210564	GTEx/v8	Adrenal_Gland	G	1.04883e-05	-0.201494	2.71256e-05	A	+	2	152388706	RIF1	0
rs10210564	GTEx/v8	Adrenal_Gland	G	4.27208e-06	0.351399	2.10677e-07	A	-	2	152388706	NEB	0
rs6433482	GTEx/v8	Adrenal_Gland	C	1.18943e-07	-0.234205	2.71256e-05	T	+	2	152389542	RIF1	0
rs6433482	GTEx/v8	Adrenal_Gland	C	3.42986e-06	0.346895	2.10677e-07	T	-	2	152389542	NEB	0
rs12996964	GTEx/v8	Adrenal_Gland	C	5.95245e-06	-0.37173	2.10677e-07	C	-	2	152393422	NEB	0
rs10187997	GTEx/v8	Adrenal_Gland	T	1.18943e-07	-0.234205	2.71256e-05	C	+	2	152395969	RIF1	0
rs10187997	GTEx/v8	Adrenal_Gland	T	3.42986e-06	0.346895	2.10677e-07	C	-	2	152395969	NEB	0
rs9287981	GTEx/v8	Adrenal_Gland	G	1.18943e-07	-0.234205	2.71256e-05	A	+	2	152396340	RIF1	0
rs9287981	GTEx/v8	Adrenal_Gland	G	3.42986e-06	0.346895	2.10677e-07	A	-	2	152396340	NEB	0
rs9287982	GTEx/v8	Adrenal_Gland	G	1.18943e-07	-0.234205	2.71256e-05	A	+	2	152396441	RIF1	0
rs9287982	GTEx/v8	Adrenal_Gland	G	3.42986e-06	0.346895	2.10677e-07	A	-	2	152396441	NEB	0
rs6725513	GTEx/v8	Adrenal_Gland	C	1.18943e-07	-0.234205	2.71256e-05	T	+	2	152398403	RIF1	0
rs6725513	GTEx/v8	Adrenal_Gland	C	3.42986e-06	0.346895	2.10677e-07	T	-	2	152398403	NEB	0
rs6735678	GTEx/v8	Adrenal_Gland	A	1.18943e-07	-0.234205	2.71256e-05	G	+	2	152398572	RIF1	0
rs6735678	GTEx/v8	Adrenal_Gland	A	3.42986e-06	0.346895	2.10677e-07	G	-	2	152398572	NEB	0
rs7563568	GTEx/v8	Adrenal_Gland	G	5.73026e-09	-0.246294	2.71256e-05	A	+	2	152400705	RIF1	0
rs7563568	GTEx/v8	Adrenal_Gland	G	5.52145e-07	0.358711	2.10677e-07	A	-	2	152400705	NEB	0
rs7602828	GTEx/v8	Adrenal_Gland	T	5.42038e-09	-0.245238	2.71256e-05	C	+	2	152400732	RIF1	0
rs7602828	GTEx/v8	Adrenal_Gland	T	5.01509e-07	0.357887	2.10677e-07	C	-	2	152400732	NEB	0
rs4664055	GTEx/v8	Adrenal_Gland	A	5.42038e-09	-0.245238	2.71256e-05	C	+	2	152402171	RIF1	0
rs4664055	GTEx/v8	Adrenal_Gland	A	5.01509e-07	0.357887	2.10677e-07	C	-	2	152402171	NEB	0
rs3213818	GTEx/v8	Adrenal_Gland	G	5.42038e-09	-0.245238	2.71256e-05	A	+	2	152402711	RIF1	0
rs3213818	GTEx/v8	Adrenal_Gland	G	5.01509e-07	0.357887	2.10677e-07	A	-	2	152402711	NEB	0
rs10208825	GTEx/v8	Adrenal_Gland	G	5.42038e-09	-0.245238	2.71256e-05	A	+	2	152403682	RIF1	0
rs10208825	GTEx/v8	Adrenal_Gland	G	5.01509e-07	0.357887	2.10677e-07	A	-	2	152403682	NEB	0
rs2288201	GTEx/v8	Adrenal_Gland	T	5.42038e-09	-0.245238	2.71256e-05	C	+	2	152404294	RIF1	0
rs2288201	GTEx/v8	Adrenal_Gland	T	5.01509e-07	0.357887	2.10677e-07	C	-	2	152404294	NEB	0
rs10174130	GTEx/v8	Adrenal_Gland	C	5.42038e-09	-0.245238	2.71256e-05	T	+	2	152406617	RIF1	0
rs10174130	GTEx/v8	Adrenal_Gland	C	5.01509e-07	0.357887	2.10677e-07	T	-	2	152406617	NEB	0
rs59898635	GTEx/v8	Adrenal_Gland	CA	2.96156e-09	-0.248636	2.71256e-05	C	+	2	152413293	RIF1	0
rs59898635	GTEx/v8	Adrenal_Gland	CA	3.91412e-07	0.360408	2.10677e-07	C	-	2	152413293	NEB	0
rs7424331	GTEx/v8	Adrenal_Gland	T	1.28876e-06	-0.212819	2.71256e-05	C	+	2	152417999	RIF1	0
rs7424331	GTEx/v8	Adrenal_Gland	T	4.42417e-07	0.370888	2.10677e-07	C	-	2	152417999	NEB	0
rs7419413	GTEx/v8	Adrenal_Gland	C	1.28876e-06	-0.212819	2.71256e-05	T	+	2	152418022	RIF1	0
rs7419413	GTEx/v8	Adrenal_Gland	C	4.42417e-07	0.370888	2.10677e-07	T	-	2	152418022	NEB	0
rs2288210	GTEx/v8	Adrenal_Gland	G	1.28876e-06	-0.212819	2.71256e-05	C	+	2	152422076	RIF1	1
rs2288210	GTEx/v8	Adrenal_Gland	G	4.42417e-07	0.370888	2.10677e-07	C	-	2	152422076	NEB	1
rs7568873	GTEx/v8	Adrenal_Gland	G	2.56073e-06	-0.208098	2.71256e-05	A	+	2	152427249	RIF1	0
rs7568873	GTEx/v8	Adrenal_Gland	G	5.00795e-07	0.371055	2.10677e-07	A	-	2	152427249	NEB	0
rs7422136	GTEx/v8	Adrenal_Gland	C	2.56073e-06	-0.208098	2.71256e-05	T	+	2	152434317	RIF1	0
rs7422136	GTEx/v8	Adrenal_Gland	C	5.00795e-07	0.371055	2.10677e-07	T	-	2	152434317	NEB	0
rs6732307	GTEx/v8	Adrenal_Gland	C	1.87259e-09	0.442786	2.10677e-07	T	-	2	152470218	NEB	0
rs4599105	GTEx/v8	Adrenal_Gland	A	1.07673e-08	0.422619	2.10677e-07	G	-	2	152481846	NEB	0
rs4664065	GTEx/v8	Adrenal_Gland	C	1.87259e-09	0.442786	2.10677e-07	T	-	2	152482461	NEB	0
rs13383484	GTEx/v8	Adrenal_Gland	C	1.87259e-09	0.442786	2.10677e-07	T	-	2	152489554	NEB	0
rs6709886	GTEx/v8	Adrenal_Gland	G	1.87259e-09	0.442786	2.10677e-07	A	-	2	152490219	NEB	0
rs4664493	GTEx/v8	Adrenal_Gland	A	7.80959e-09	0.412244	2.10677e-07	G	-	2	152492324	NEB	0
rs6707824	GTEx/v8	Whole_Blood	A	1.49062e-05	-0.129346	3.10675e-86	C	+	2	152243371	TNFAIP6	0
rs6707824	GTEx/v8	Whole_Blood	A	1.59832e-05	-0.140907	2.88856e-32	C	+	2	152243371	RBM43	0
rs61345365	GTEx/v8	Whole_Blood	T	1.02693e-05	-0.131582	3.10675e-86	G	+	2	152259269	TNFAIP6	0
rs61345365	GTEx/v8	Whole_Blood	T	1.90632e-05	-0.139484	2.88856e-32	G	+	2	152259269	RBM43	0
rs4315520	GTEx/v8	Whole_Blood	G	2.03429e-05	0.116133	3.10675e-86	G	+	2	152271907	TNFAIP6	0
rs13002073	GTEx/v8	Whole_Blood	C	1.51068e-05	0.118223	3.10675e-86	C	+	2	152278102	TNFAIP6	0
rs2432951	GTEx/v8	Whole_Blood	C	9.79779e-06	-0.120765	3.10675e-86	A	+	2	152281935	TNFAIP6	0
rs1433781550	GTEx/v8	Whole_Blood	G	1.13193e-05	-0.119791	3.10675e-86	GC	+	2	152287285	TNFAIP6	0
rs6715917	GTEx/v8	Whole_Blood	C	0.000119497	-0.105762	3.10675e-86	T	+	2	152290423	TNFAIP6	0
rs2432936	GTEx/v8	Whole_Blood	A	1.08591e-05	-0.119699	3.10675e-86	G	+	2	152292407	TNFAIP6	0
rs2444272	GTEx/v8	Whole_Blood	T	1.51068e-05	-0.118223	3.10675e-86	C	+	2	152293620	TNFAIP6	0
rs2432944	GTEx/v8	Whole_Blood	C	4.41399e-05	-0.110492	3.10675e-86	T	+	2	152306035	TNFAIP6	0
rs2444263	GTEx/v8	Whole_Blood	A	1.51068e-05	-0.118223	3.10675e-86	G	+	2	152311570	TNFAIP6	1
rs2444260	GTEx/v8	Whole_Blood	T	1.73943e-05	-0.117254	3.10675e-86	G	+	2	152315549	TNFAIP6	0
rs2123465	GTEx/v8	Whole_Blood	A	1.51068e-05	-0.118223	3.10675e-86	G	+	2	152320118	TNFAIP6	0
rs2444274	GTEx/v8	Whole_Blood	C	1.51068e-05	-0.118223	3.10675e-86	G	+	2	152324789	TNFAIP6	0
rs2432955	GTEx/v8	Whole_Blood	T	0.000165389	-0.107578	3.10675e-86	G	+	2	152331999	TNFAIP6	0
rs4474880	GTEx/v8	Whole_Blood	A	1.73943e-05	-0.117254	3.10675e-86	G	+	2	152333812	TNFAIP6	0
rs199700260	GTEx/v8	Whole_Blood	T	1.73943e-05	-0.117254	3.10675e-86	TG	+	2	152335434	TNFAIP6	0
rs1276729531	GTEx/v8	Whole_Blood	A	6.38538e-06	-0.12336	3.10675e-86	AG	+	2	152338538	TNFAIP6	0
rs2288195	GTEx/v8	Whole_Blood	A	1.51068e-05	-0.118223	3.10675e-86	G	+	2	152349026	TNFAIP6	0
rs3771900	GTEx/v8	Whole_Blood	A	1.51068e-05	-0.118223	3.10675e-86	G	+	2	152349394	TNFAIP6	0
rs4664455	GTEx/v8	Whole_Blood	C	1.51068e-05	-0.118223	3.10675e-86	T	+	2	152350462	TNFAIP6	0
rs4994327	GTEx/v8	Whole_Blood	C	0.00014282	-0.105072	3.10675e-86	T	+	2	152351126	TNFAIP6	0
2_152352251_b37	GTEx/v8	Whole_Blood	T	5.43643e-05	-0.110358	3.10675e-86	TTAAG	+	2	152352251	TNFAIP6	0
rs7575451	GTEx/v8	Whole_Blood	G	5.72737e-05	-0.110445	3.10675e-86	C	+	2	152352843	TNFAIP6	1
rs4233649	GTEx/v8	Whole_Blood	G	5.43643e-05	-0.110358	3.10675e-86	A	+	2	152358743	TNFAIP6	0
rs7419956	GTEx/v8	Whole_Blood	C	3.76345e-05	-0.112541	3.10675e-86	T	+	2	152358932	TNFAIP6	0
2_152360136_b37	GTEx/v8	Whole_Blood	A	5.43643e-05	-0.110358	3.10675e-86	AT	+	2	152360136	TNFAIP6	0
rs3815852	GTEx/v8	Whole_Blood	C	5.93689e-05	-0.110887	3.10675e-86	G	+	2	152362398	TNFAIP6	0
rs6719297	GTEx/v8	Whole_Blood	A	8.7059e-07	-0.130999	3.10675e-86	G	+	2	152364199	TNFAIP6	0
rs10432479	GTEx/v8	Whole_Blood	C	8.7059e-07	-0.130999	3.10675e-86	T	+	2	152365775	TNFAIP6	0
rs7558940	GTEx/v8	Whole_Blood	G	5.43643e-05	-0.110358	3.10675e-86	C	+	2	152368055	TNFAIP6	0
rs7566225	GTEx/v8	Whole_Blood	T	5.43643e-05	-0.110358	3.10675e-86	C	+	2	152369791	TNFAIP6	0
rs10182296	GTEx/v8	Whole_Blood	A	8.7059e-07	-0.130999	3.10675e-86	G	+	2	152371733	TNFAIP6	0
rs13391309	GTEx/v8	Whole_Blood	T	5.21391e-05	-0.110713	3.10675e-86	C	+	2	152375935	TNFAIP6	0
rs7597735	GTEx/v8	Whole_Blood	A	5.90851e-07	-0.132665	3.10675e-86	G	+	2	152382329	TNFAIP6	0
rs2288198	GTEx/v8	Whole_Blood	C	9.46423e-05	-0.106805	3.10675e-86	T	+	2	152383913	TNFAIP6	0
rs10930688	GTEx/v8	Whole_Blood	C	9.46423e-05	-0.106805	3.10675e-86	T	+	2	152384377	TNFAIP6	0
rs4233650	GTEx/v8	Whole_Blood	G	9.46423e-05	-0.106805	3.10675e-86	A	+	2	152386190	TNFAIP6	0
rs6433481	GTEx/v8	Whole_Blood	C	8.77216e-05	-0.106946	3.10675e-86	T	+	2	152387762	TNFAIP6	0
rs6433482	GTEx/v8	Whole_Blood	C	6.20199e-05	-0.108508	3.10675e-86	T	+	2	152389542	TNFAIP6	0
rs12996964	GTEx/v8	Whole_Blood	C	0.000114371	0.129528	2.88856e-32	C	+	2	152393422	RBM43	0
rs10187997	GTEx/v8	Whole_Blood	T	6.637e-05	-0.10792	3.10675e-86	C	+	2	152395969	TNFAIP6	0
rs9287981	GTEx/v8	Whole_Blood	G	6.637e-05	-0.10792	3.10675e-86	A	+	2	152396340	TNFAIP6	0
rs9287982	GTEx/v8	Whole_Blood	G	6.637e-05	-0.10792	3.10675e-86	A	+	2	152396441	TNFAIP6	0
rs6725513	GTEx/v8	Whole_Blood	C	6.637e-05	-0.10792	3.10675e-86	T	+	2	152398403	TNFAIP6	0
rs6735678	GTEx/v8	Whole_Blood	A	6.637e-05	-0.10792	3.10675e-86	G	+	2	152398572	TNFAIP6	0
rs7563568	GTEx/v8	Whole_Blood	G	8.73601e-05	-0.105663	3.10675e-86	A	+	2	152400705	TNFAIP6	0
rs7602828	GTEx/v8	Whole_Blood	T	0.000135329	-0.102508	3.10675e-86	C	+	2	152400732	TNFAIP6	0
rs4664055	GTEx/v8	Whole_Blood	A	0.000135329	-0.102508	3.10675e-86	C	+	2	152402171	TNFAIP6	0
rs3213818	GTEx/v8	Whole_Blood	G	0.000197559	-0.10013	3.10675e-86	A	+	2	152402711	TNFAIP6	0
rs10208825	GTEx/v8	Whole_Blood	G	0.000171828	-0.101192	3.10675e-86	A	+	2	152403682	TNFAIP6	0
rs2288201	GTEx/v8	Whole_Blood	T	0.000171828	-0.101192	3.10675e-86	C	+	2	152404294	TNFAIP6	0
rs10174130	GTEx/v8	Whole_Blood	C	0.000117259	-0.103577	3.10675e-86	T	+	2	152406617	TNFAIP6	0
rs59898635	GTEx/v8	Whole_Blood	CA	7.12759e-05	-0.106015	3.10675e-86	C	+	2	152413293	TNFAIP6	0
rs6707824	GTEx/v8	Artery_Aorta	A	1.15759e-16	-0.30839	2.77746e-20	C	+	2	152243371	RIF1	0
rs61345365	GTEx/v8	Artery_Aorta	T	1.45926e-16	-0.306248	2.77746e-20	G	+	2	152259269	RIF1	0
rs4315520	GTEx/v8	Artery_Aorta	G	1.74929e-16	0.287532	2.77746e-20	G	+	2	152271907	RIF1	0
rs13002073	GTEx/v8	Artery_Aorta	C	1.74929e-16	0.287532	2.77746e-20	C	+	2	152278102	RIF1	0
rs2432951	GTEx/v8	Artery_Aorta	C	1.74929e-16	-0.287532	2.77746e-20	A	+	2	152281935	RIF1	0
rs1433781550	GTEx/v8	Artery_Aorta	G	1.74929e-16	-0.287532	2.77746e-20	GC	+	2	152287285	RIF1	0
rs6715917	GTEx/v8	Artery_Aorta	C	2.21018e-15	-0.280031	2.77746e-20	T	+	2	152290423	RIF1	0
rs2432936	GTEx/v8	Artery_Aorta	A	2.34844e-16	-0.284606	2.77746e-20	G	+	2	152292407	RIF1	0
rs2444272	GTEx/v8	Artery_Aorta	T	1.74929e-16	-0.287532	2.77746e-20	C	+	2	152293620	RIF1	0
rs2432938	GTEx/v8	Artery_Aorta	C	3.03295e-12	-0.260794	2.77746e-20	T	+	2	152297172	RIF1	0
rs2432940	GTEx/v8	Artery_Aorta	G	3.91216e-13	-0.269387	2.77746e-20	A	+	2	152300949	RIF1	0
rs2444270	GTEx/v8	Artery_Aorta	T	2.63878e-13	-0.270565	2.77746e-20	A	+	2	152301306	RIF1	0
rs2432941	GTEx/v8	Artery_Aorta	A	2.63878e-13	-0.270565	2.77746e-20	G	+	2	152303171	RIF1	0
rs2432944	GTEx/v8	Artery_Aorta	C	9.14788e-12	-0.250439	2.77746e-20	T	+	2	152306035	RIF1	0
rs2444266	GTEx/v8	Artery_Aorta	C	2.63878e-13	-0.270565	2.77746e-20	T	+	2	152308875	RIF1	0
rs2444263	GTEx/v8	Artery_Aorta	A	1.74929e-16	-0.287532	2.77746e-20	G	+	2	152311570	RIF1	1
rs2444262	GTEx/v8	Artery_Aorta	C	2.63878e-13	-0.270565	2.77746e-20	T	+	2	152313489	RIF1	0
rs35044903	GTEx/v8	Artery_Aorta	CA	2.63878e-13	-0.270565	2.77746e-20	C	+	2	152314547	RIF1	0
rs2444260	GTEx/v8	Artery_Aorta	T	1.74929e-16	-0.287532	2.77746e-20	G	+	2	152315549	RIF1	0
rs2123465	GTEx/v8	Artery_Aorta	A	1.74929e-16	-0.287532	2.77746e-20	G	+	2	152320118	RIF1	0
rs2444257	GTEx/v8	Artery_Aorta	T	2.63878e-13	-0.270565	2.77746e-20	A	+	2	152322095	RIF1	0
rs2444274	GTEx/v8	Artery_Aorta	C	1.74929e-16	-0.287532	2.77746e-20	G	+	2	152324789	RIF1	0
rs1065177	GTEx/v8	Artery_Aorta	G	2.63878e-13	-0.270565	2.77746e-20	C	+	2	152331418	RIF1	0
rs2432955	GTEx/v8	Artery_Aorta	T	2.98989e-12	-0.256658	2.77746e-20	G	+	2	152331999	RIF1	0
rs4474880	GTEx/v8	Artery_Aorta	A	1.74929e-16	-0.287532	2.77746e-20	G	+	2	152333812	RIF1	0
rs199700260	GTEx/v8	Artery_Aorta	T	1.74929e-16	-0.287532	2.77746e-20	TG	+	2	152335434	RIF1	0
rs3815851	GTEx/v8	Artery_Aorta	G	2.63878e-13	-0.270565	2.77746e-20	A	+	2	152336428	RIF1	0
rs1276729531	GTEx/v8	Artery_Aorta	A	1.74929e-16	-0.287532	2.77746e-20	AG	+	2	152338538	RIF1	0
rs2288195	GTEx/v8	Artery_Aorta	A	1.74929e-16	-0.287532	2.77746e-20	G	+	2	152349026	RIF1	0
rs3771900	GTEx/v8	Artery_Aorta	A	1.74929e-16	-0.287532	2.77746e-20	G	+	2	152349394	RIF1	0
rs4664455	GTEx/v8	Artery_Aorta	C	1.74929e-16	-0.287532	2.77746e-20	T	+	2	152350462	RIF1	0
rs4994327	GTEx/v8	Artery_Aorta	C	5.20333e-11	-0.237751	2.77746e-20	T	+	2	152351126	RIF1	0
2_152352251_b37	GTEx/v8	Artery_Aorta	T	2.94439e-12	-0.248673	2.77746e-20	TTAAG	+	2	152352251	RIF1	0
rs7575451	GTEx/v8	Artery_Aorta	G	4.52149e-12	-0.248093	2.77746e-20	C	+	2	152352843	RIF1	1
rs4233649	GTEx/v8	Artery_Aorta	G	2.94439e-12	-0.248673	2.77746e-20	A	+	2	152358743	RIF1	0
rs7419956	GTEx/v8	Artery_Aorta	C	3.03348e-12	-0.247267	2.77746e-20	T	+	2	152358932	RIF1	0
2_152360136_b37	GTEx/v8	Artery_Aorta	A	2.94439e-12	-0.248673	2.77746e-20	AT	+	2	152360136	RIF1	0
rs3815852	GTEx/v8	Artery_Aorta	C	4.24698e-10	-0.224024	2.77746e-20	G	+	2	152362398	RIF1	0
rs6719297	GTEx/v8	Artery_Aorta	A	2.59828e-12	-0.24787	2.77746e-20	G	+	2	152364199	RIF1	0
rs10432479	GTEx/v8	Artery_Aorta	C	2.59828e-12	-0.24787	2.77746e-20	T	+	2	152365775	RIF1	0
rs7558940	GTEx/v8	Artery_Aorta	G	2.94439e-12	-0.248673	2.77746e-20	C	+	2	152368055	RIF1	0
rs7566225	GTEx/v8	Artery_Aorta	T	2.94439e-12	-0.248673	2.77746e-20	C	+	2	152369791	RIF1	0
rs10182296	GTEx/v8	Artery_Aorta	A	2.59828e-12	-0.24787	2.77746e-20	G	+	2	152371733	RIF1	0
rs13391309	GTEx/v8	Artery_Aorta	T	1.34322e-12	-0.252978	2.77746e-20	C	+	2	152375935	RIF1	0
rs7585717	GTEx/v8	Artery_Aorta	G	2.76033e-11	-0.239136	2.77746e-20	A	+	2	152382199	RIF1	0
rs7597735	GTEx/v8	Artery_Aorta	A	1.0024e-12	-0.253858	2.77746e-20	G	+	2	152382329	RIF1	0
rs2288198	GTEx/v8	Artery_Aorta	C	3.73161e-11	-0.235439	2.77746e-20	T	+	2	152383913	RIF1	0
rs10930688	GTEx/v8	Artery_Aorta	C	3.73161e-11	-0.235439	2.77746e-20	T	+	2	152384377	RIF1	0
rs4233650	GTEx/v8	Artery_Aorta	G	3.73161e-11	-0.235439	2.77746e-20	A	+	2	152386190	RIF1	0
rs4233651	GTEx/v8	Artery_Aorta	C	2.08996e-09	-0.212046	2.77746e-20	A	+	2	152386392	RIF1	0
rs6433481	GTEx/v8	Artery_Aorta	C	8.19768e-11	-0.229863	2.77746e-20	T	+	2	152387762	RIF1	0
rs10210564	GTEx/v8	Artery_Aorta	G	8.1007e-11	-0.237474	2.77746e-20	A	+	2	152388706	RIF1	0
rs6433482	GTEx/v8	Artery_Aorta	C	3.72405e-12	-0.24585	2.77746e-20	T	+	2	152389542	RIF1	0
rs12996964	GTEx/v8	Artery_Aorta	C	1.13201e-11	0.262282	2.77746e-20	C	+	2	152393422	RIF1	0
rs10187997	GTEx/v8	Artery_Aorta	T	3.72405e-12	-0.24585	2.77746e-20	C	+	2	152395969	RIF1	0
rs9287981	GTEx/v8	Artery_Aorta	G	3.72405e-12	-0.24585	2.77746e-20	A	+	2	152396340	RIF1	0
rs9287982	GTEx/v8	Artery_Aorta	G	3.72405e-12	-0.24585	2.77746e-20	A	+	2	152396441	RIF1	0
rs6725513	GTEx/v8	Artery_Aorta	C	3.72405e-12	-0.24585	2.77746e-20	T	+	2	152398403	RIF1	0
rs6735678	GTEx/v8	Artery_Aorta	A	3.72405e-12	-0.24585	2.77746e-20	G	+	2	152398572	RIF1	0
rs7563568	GTEx/v8	Artery_Aorta	G	8.96622e-13	-0.247647	2.77746e-20	A	+	2	152400705	RIF1	0
rs7602828	GTEx/v8	Artery_Aorta	T	1.9933e-12	-0.243172	2.77746e-20	C	+	2	152400732	RIF1	0
rs4664055	GTEx/v8	Artery_Aorta	A	1.9933e-12	-0.243172	2.77746e-20	C	+	2	152402171	RIF1	0
rs3213818	GTEx/v8	Artery_Aorta	G	1.78646e-12	-0.244789	2.77746e-20	A	+	2	152402711	RIF1	0
rs10208825	GTEx/v8	Artery_Aorta	G	1.78646e-12	-0.244789	2.77746e-20	A	+	2	152403682	RIF1	0
rs2288201	GTEx/v8	Artery_Aorta	T	1.78646e-12	-0.244789	2.77746e-20	C	+	2	152404294	RIF1	0
rs10174130	GTEx/v8	Artery_Aorta	C	1.70786e-12	-0.244356	2.77746e-20	T	+	2	152406617	RIF1	0
rs59898635	GTEx/v8	Artery_Aorta	CA	4.02022e-12	-0.239774	2.77746e-20	C	+	2	152413293	RIF1	0
rs7424331	GTEx/v8	Artery_Aorta	T	3.70748e-11	-0.23676	2.77746e-20	C	+	2	152417999	RIF1	0
rs7419413	GTEx/v8	Artery_Aorta	C	3.70748e-11	-0.23676	2.77746e-20	T	+	2	152418022	RIF1	0
rs2288210	GTEx/v8	Artery_Aorta	G	3.60448e-11	-0.236161	2.77746e-20	C	+	2	152422076	RIF1	1
rs7568873	GTEx/v8	Artery_Aorta	G	1.13917e-10	-0.231065	2.77746e-20	A	+	2	152427249	RIF1	0
rs7422136	GTEx/v8	Artery_Aorta	C	1.13917e-10	-0.231065	2.77746e-20	T	+	2	152434317	RIF1	0
rs6732307	GTEx/v8	Artery_Aorta	C	2.73505e-10	-0.222376	2.77746e-20	T	+	2	152470218	RIF1	0
rs4599105	GTEx/v8	Artery_Aorta	A	3.47383e-10	-0.222145	2.77746e-20	G	+	2	152481846	RIF1	0
rs4664065	GTEx/v8	Artery_Aorta	C	4.25342e-10	-0.219905	2.77746e-20	T	+	2	152482461	RIF1	0
rs13383484	GTEx/v8	Artery_Aorta	C	2.73505e-10	-0.222376	2.77746e-20	T	+	2	152489554	RIF1	0
rs6709886	GTEx/v8	Artery_Aorta	G	3.45667e-10	-0.221014	2.77746e-20	A	+	2	152490219	RIF1	0
rs4664493	GTEx/v8	Artery_Aorta	A	1.44742e-09	-0.211956	2.77746e-20	G	+	2	152492324	RIF1	0
rs6707824	GTEx/v8	Artery_Coronary	A	7.36068e-09	-0.336774	8.03462e-06	C	+	2	152243371	RIF1	0
rs61345365	GTEx/v8	Artery_Coronary	T	4.0526e-08	-0.323649	8.03462e-06	G	+	2	152259269	RIF1	0
rs4315520	GTEx/v8	Artery_Coronary	G	4.83249e-10	0.321932	8.03462e-06	G	+	2	152271907	RIF1	0
rs13002073	GTEx/v8	Artery_Coronary	C	4.83249e-10	0.321932	8.03462e-06	C	+	2	152278102	RIF1	0
rs2432951	GTEx/v8	Artery_Coronary	C	4.83249e-10	-0.321932	8.03462e-06	A	+	2	152281935	RIF1	0
rs1433781550	GTEx/v8	Artery_Coronary	G	4.83249e-10	-0.321932	8.03462e-06	GC	+	2	152287285	RIF1	0
rs6715917	GTEx/v8	Artery_Coronary	C	1.10464e-09	-0.311399	8.03462e-06	T	+	2	152290423	RIF1	0
rs2432936	GTEx/v8	Artery_Coronary	A	4.83249e-10	-0.321932	8.03462e-06	G	+	2	152292407	RIF1	0
rs2444272	GTEx/v8	Artery_Coronary	T	4.83249e-10	-0.321932	8.03462e-06	C	+	2	152293620	RIF1	0
rs2432938	GTEx/v8	Artery_Coronary	C	1.77728e-06	-0.267723	8.03462e-06	T	+	2	152297172	RIF1	0
rs2432940	GTEx/v8	Artery_Coronary	G	3.74738e-06	-0.263647	8.03462e-06	A	+	2	152300949	RIF1	0
rs2444270	GTEx/v8	Artery_Coronary	T	9.97788e-07	-0.278087	8.03462e-06	A	+	2	152301306	RIF1	0
rs2432941	GTEx/v8	Artery_Coronary	A	9.97788e-07	-0.278087	8.03462e-06	G	+	2	152303171	RIF1	0
rs2432944	GTEx/v8	Artery_Coronary	C	1.65388e-06	-0.263646	8.03462e-06	T	+	2	152306035	RIF1	0
rs2444266	GTEx/v8	Artery_Coronary	C	9.97788e-07	-0.278087	8.03462e-06	T	+	2	152308875	RIF1	0
rs2444263	GTEx/v8	Artery_Coronary	A	4.83249e-10	-0.321932	8.03462e-06	G	+	2	152311570	RIF1	1
rs2444262	GTEx/v8	Artery_Coronary	C	9.97788e-07	-0.278087	8.03462e-06	T	+	2	152313489	RIF1	0
rs35044903	GTEx/v8	Artery_Coronary	CA	9.97788e-07	-0.278087	8.03462e-06	C	+	2	152314547	RIF1	0
rs2444260	GTEx/v8	Artery_Coronary	T	4.83249e-10	-0.321932	8.03462e-06	G	+	2	152315549	RIF1	0
rs2123465	GTEx/v8	Artery_Coronary	A	4.83249e-10	-0.321932	8.03462e-06	G	+	2	152320118	RIF1	0
rs2444257	GTEx/v8	Artery_Coronary	T	9.97788e-07	-0.278087	8.03462e-06	A	+	2	152322095	RIF1	0
rs2444274	GTEx/v8	Artery_Coronary	C	4.83249e-10	-0.321932	8.03462e-06	G	+	2	152324789	RIF1	0
rs1065177	GTEx/v8	Artery_Coronary	G	9.97788e-07	-0.278087	8.03462e-06	C	+	2	152331418	RIF1	0
rs2432955	GTEx/v8	Artery_Coronary	T	2.41959e-08	-0.293392	8.03462e-06	G	+	2	152331999	RIF1	0
rs4474880	GTEx/v8	Artery_Coronary	A	4.83249e-10	-0.321932	8.03462e-06	G	+	2	152333812	RIF1	0
rs199700260	GTEx/v8	Artery_Coronary	T	4.83249e-10	-0.321932	8.03462e-06	TG	+	2	152335434	RIF1	0
rs3815851	GTEx/v8	Artery_Coronary	G	9.97788e-07	-0.278087	8.03462e-06	A	+	2	152336428	RIF1	0
rs1276729531	GTEx/v8	Artery_Coronary	A	6.14092e-10	-0.320659	8.03462e-06	AG	+	2	152338538	RIF1	0
rs2288195	GTEx/v8	Artery_Coronary	A	4.83249e-10	-0.321932	8.03462e-06	G	+	2	152349026	RIF1	0
rs3771900	GTEx/v8	Artery_Coronary	A	4.83249e-10	-0.321932	8.03462e-06	G	+	2	152349394	RIF1	0
rs4664455	GTEx/v8	Artery_Coronary	C	4.83249e-10	-0.321932	8.03462e-06	T	+	2	152350462	RIF1	0
rs4994327	GTEx/v8	Artery_Coronary	C	2.07572e-08	-0.302245	8.03462e-06	T	+	2	152351126	RIF1	0
2_152352251_b37	GTEx/v8	Artery_Coronary	T	3.49866e-08	-0.290944	8.03462e-06	TTAAG	+	2	152352251	RIF1	0
rs7575451	GTEx/v8	Artery_Coronary	G	3.49866e-08	-0.290944	8.03462e-06	C	+	2	152352843	RIF1	1
rs4233649	GTEx/v8	Artery_Coronary	G	3.49866e-08	-0.290944	8.03462e-06	A	+	2	152358743	RIF1	0
rs7419956	GTEx/v8	Artery_Coronary	C	4.84154e-08	-0.286042	8.03462e-06	T	+	2	152358932	RIF1	0
2_152360136_b37	GTEx/v8	Artery_Coronary	A	3.49866e-08	-0.290944	8.03462e-06	AT	+	2	152360136	RIF1	0
rs3815852	GTEx/v8	Artery_Coronary	C	1.28676e-07	-0.284062	8.03462e-06	G	+	2	152362398	RIF1	0
rs6719297	GTEx/v8	Artery_Coronary	A	4.31589e-08	-0.280487	8.03462e-06	G	+	2	152364199	RIF1	0
rs10432479	GTEx/v8	Artery_Coronary	C	4.31589e-08	-0.280487	8.03462e-06	T	+	2	152365775	RIF1	0
rs7558940	GTEx/v8	Artery_Coronary	G	3.49866e-08	-0.290944	8.03462e-06	C	+	2	152368055	RIF1	0
rs7566225	GTEx/v8	Artery_Coronary	T	3.49866e-08	-0.290944	8.03462e-06	C	+	2	152369791	RIF1	0
rs10182296	GTEx/v8	Artery_Coronary	A	4.31589e-08	-0.280487	8.03462e-06	G	+	2	152371733	RIF1	0
rs13391309	GTEx/v8	Artery_Coronary	T	8.43412e-09	-0.303852	8.03462e-06	C	+	2	152375935	RIF1	0
rs7585717	GTEx/v8	Artery_Coronary	G	7.50548e-09	-0.301227	8.03462e-06	A	+	2	152382199	RIF1	0
rs7597735	GTEx/v8	Artery_Coronary	A	1.16805e-08	-0.291671	8.03462e-06	G	+	2	152382329	RIF1	0
rs2288198	GTEx/v8	Artery_Coronary	C	2.28822e-08	-0.297962	8.03462e-06	T	+	2	152383913	RIF1	0
rs10930688	GTEx/v8	Artery_Coronary	C	2.28822e-08	-0.297962	8.03462e-06	T	+	2	152384377	RIF1	0
rs4233650	GTEx/v8	Artery_Coronary	G	2.28822e-08	-0.297962	8.03462e-06	A	+	2	152386190	RIF1	0
rs4233651	GTEx/v8	Artery_Coronary	C	1.69071e-08	-0.296334	8.03462e-06	A	+	2	152386392	RIF1	0
rs6433481	GTEx/v8	Artery_Coronary	C	1.44799e-08	-0.303485	8.03462e-06	T	+	2	152387762	RIF1	0
rs10210564	GTEx/v8	Artery_Coronary	G	3.5472e-08	-0.296021	8.03462e-06	A	+	2	152388706	RIF1	0
rs6433482	GTEx/v8	Artery_Coronary	C	1.74354e-08	-0.297338	8.03462e-06	T	+	2	152389542	RIF1	0
rs12996964	GTEx/v8	Artery_Coronary	C	3.24649e-08	0.323883	8.03462e-06	C	+	2	152393422	RIF1	0
rs10187997	GTEx/v8	Artery_Coronary	T	1.74354e-08	-0.297338	8.03462e-06	C	+	2	152395969	RIF1	0
rs9287981	GTEx/v8	Artery_Coronary	G	1.74354e-08	-0.297338	8.03462e-06	A	+	2	152396340	RIF1	0
rs9287982	GTEx/v8	Artery_Coronary	G	1.74354e-08	-0.297338	8.03462e-06	A	+	2	152396441	RIF1	0
rs6725513	GTEx/v8	Artery_Coronary	C	1.74354e-08	-0.297338	8.03462e-06	T	+	2	152398403	RIF1	0
rs6735678	GTEx/v8	Artery_Coronary	A	1.74354e-08	-0.297338	8.03462e-06	G	+	2	152398572	RIF1	0
rs7563568	GTEx/v8	Artery_Coronary	G	9.10198e-09	-0.290919	8.03462e-06	A	+	2	152400705	RIF1	0
rs7602828	GTEx/v8	Artery_Coronary	T	9.10198e-09	-0.290919	8.03462e-06	C	+	2	152400732	RIF1	0
rs4664055	GTEx/v8	Artery_Coronary	A	9.10198e-09	-0.290919	8.03462e-06	C	+	2	152402171	RIF1	0
rs3213818	GTEx/v8	Artery_Coronary	G	9.10198e-09	-0.290919	8.03462e-06	A	+	2	152402711	RIF1	0
rs10208825	GTEx/v8	Artery_Coronary	G	9.10198e-09	-0.290919	8.03462e-06	A	+	2	152403682	RIF1	0
rs2288201	GTEx/v8	Artery_Coronary	T	9.10198e-09	-0.290919	8.03462e-06	C	+	2	152404294	RIF1	0
rs10174130	GTEx/v8	Artery_Coronary	C	9.10198e-09	-0.290919	8.03462e-06	T	+	2	152406617	RIF1	0
rs59898635	GTEx/v8	Artery_Coronary	CA	5.36e-09	-0.292234	8.03462e-06	C	+	2	152413293	RIF1	0
rs7424331	GTEx/v8	Artery_Coronary	T	1.04329e-08	-0.290242	8.03462e-06	C	+	2	152417999	RIF1	0
rs7419413	GTEx/v8	Artery_Coronary	C	1.04329e-08	-0.290242	8.03462e-06	T	+	2	152418022	RIF1	0
rs2288210	GTEx/v8	Artery_Coronary	G	1.04329e-08	-0.290242	8.03462e-06	C	+	2	152422076	RIF1	1
rs7568873	GTEx/v8	Artery_Coronary	G	1.20574e-08	-0.286802	8.03462e-06	A	+	2	152427249	RIF1	0
rs7422136	GTEx/v8	Artery_Coronary	C	1.20574e-08	-0.286802	8.03462e-06	T	+	2	152434317	RIF1	0
rs6732307	GTEx/v8	Artery_Coronary	C	3.74411e-09	-0.285412	8.03462e-06	T	+	2	152470218	RIF1	0
rs4599105	GTEx/v8	Artery_Coronary	A	1.56155e-09	-0.292812	8.03462e-06	G	+	2	152481846	RIF1	0
rs4664065	GTEx/v8	Artery_Coronary	C	3.74411e-09	-0.285412	8.03462e-06	T	+	2	152482461	RIF1	0
rs13383484	GTEx/v8	Artery_Coronary	C	3.74411e-09	-0.285412	8.03462e-06	T	+	2	152489554	RIF1	0
rs6709886	GTEx/v8	Artery_Coronary	G	2.24719e-09	-0.287203	8.03462e-06	A	+	2	152490219	RIF1	0
rs4664493	GTEx/v8	Artery_Coronary	A	4.2053e-09	-0.282245	8.03462e-06	G	+	2	152492324	RIF1	0
rs6707824	GTEx/v8	Artery_Tibial	A	2.84387e-24	-0.239436	1.34647e-34	C	+	2	152243371	RIF1	0
rs61345365	GTEx/v8	Artery_Tibial	T	9.93822e-27	-0.250736	1.34647e-34	G	+	2	152259269	RIF1	0
rs4315520	GTEx/v8	Artery_Tibial	G	1.66573e-36	0.255179	1.34647e-34	G	+	2	152271907	RIF1	0
rs13002073	GTEx/v8	Artery_Tibial	C	7.41464e-37	0.256659	1.34647e-34	C	+	2	152278102	RIF1	0
rs2432951	GTEx/v8	Artery_Tibial	C	7.41464e-37	-0.256659	1.34647e-34	A	+	2	152281935	RIF1	0
rs1433781550	GTEx/v8	Artery_Tibial	G	2.02922e-36	-0.255007	1.34647e-34	GC	+	2	152287285	RIF1	0
rs6715917	GTEx/v8	Artery_Tibial	C	7.92226e-33	-0.24377	1.34647e-34	T	+	2	152290423	RIF1	0
rs2432936	GTEx/v8	Artery_Tibial	A	6.04952e-36	-0.252802	1.34647e-34	G	+	2	152292407	RIF1	0
rs2444272	GTEx/v8	Artery_Tibial	T	7.41464e-37	-0.256659	1.34647e-34	C	+	2	152293620	RIF1	0
rs2432938	GTEx/v8	Artery_Tibial	C	1.00611e-25	-0.225128	1.34647e-34	T	+	2	152297172	RIF1	0
rs2432940	GTEx/v8	Artery_Tibial	G	2.63267e-30	-0.242656	1.34647e-34	A	+	2	152300949	RIF1	0
rs2444270	GTEx/v8	Artery_Tibial	T	6.34784e-29	-0.23699	1.34647e-34	A	+	2	152301306	RIF1	0
rs2432941	GTEx/v8	Artery_Tibial	A	6.34784e-29	-0.23699	1.34647e-34	G	+	2	152303171	RIF1	0
rs2432944	GTEx/v8	Artery_Tibial	C	5.55889e-27	-0.225447	1.34647e-34	T	+	2	152306035	RIF1	0
rs2444266	GTEx/v8	Artery_Tibial	C	6.34784e-29	-0.23699	1.34647e-34	T	+	2	152308875	RIF1	0
rs2444263	GTEx/v8	Artery_Tibial	A	7.41464e-37	-0.256659	1.34647e-34	G	+	2	152311570	RIF1	1
rs2444262	GTEx/v8	Artery_Tibial	C	1.49405e-28	-0.235271	1.34647e-34	T	+	2	152313489	RIF1	0
rs35044903	GTEx/v8	Artery_Tibial	CA	1.49405e-28	-0.235271	1.34647e-34	C	+	2	152314547	RIF1	0
rs2444260	GTEx/v8	Artery_Tibial	T	2.02922e-36	-0.255007	1.34647e-34	G	+	2	152315549	RIF1	0
rs2123465	GTEx/v8	Artery_Tibial	A	7.41464e-37	-0.256659	1.34647e-34	G	+	2	152320118	RIF1	0
rs2444257	GTEx/v8	Artery_Tibial	T	1.01233e-28	-0.235761	1.34647e-34	A	+	2	152322095	RIF1	0
rs2444274	GTEx/v8	Artery_Tibial	C	5.12375e-37	-0.256886	1.34647e-34	G	+	2	152324789	RIF1	0
rs1065177	GTEx/v8	Artery_Tibial	G	4.27747e-29	-0.237486	1.34647e-34	C	+	2	152331418	RIF1	0
rs2432955	GTEx/v8	Artery_Tibial	T	5.53925e-28	-0.233117	1.34647e-34	G	+	2	152331999	RIF1	0
rs4474880	GTEx/v8	Artery_Tibial	A	2.02922e-36	-0.255007	1.34647e-34	G	+	2	152333812	RIF1	0
rs199700260	GTEx/v8	Artery_Tibial	T	2.02922e-36	-0.255007	1.34647e-34	TG	+	2	152335434	RIF1	0
rs3815851	GTEx/v8	Artery_Tibial	G	4.27747e-29	-0.237486	1.34647e-34	A	+	2	152336428	RIF1	0
rs1276729531	GTEx/v8	Artery_Tibial	A	9.51035e-38	-0.260001	1.34647e-34	AG	+	2	152338538	RIF1	0
rs2288195	GTEx/v8	Artery_Tibial	A	7.41464e-37	-0.256659	1.34647e-34	G	+	2	152349026	RIF1	0
rs3771900	GTEx/v8	Artery_Tibial	A	7.41464e-37	-0.256659	1.34647e-34	G	+	2	152349394	RIF1	0
rs4664455	GTEx/v8	Artery_Tibial	C	5.12375e-37	-0.256886	1.34647e-34	T	+	2	152350462	RIF1	0
rs4994327	GTEx/v8	Artery_Tibial	C	1.71055e-27	-0.226926	1.34647e-34	T	+	2	152351126	RIF1	0
2_152352251_b37	GTEx/v8	Artery_Tibial	T	2.54451e-29	-0.23308	1.34647e-34	TTAAG	+	2	152352251	RIF1	0
rs7575451	GTEx/v8	Artery_Tibial	G	3.22569e-29	-0.233757	1.34647e-34	C	+	2	152352843	RIF1	1
rs4233649	GTEx/v8	Artery_Tibial	G	1.81521e-29	-0.233387	1.34647e-34	A	+	2	152358743	RIF1	0
rs7419956	GTEx/v8	Artery_Tibial	C	1.86343e-29	-0.232995	1.34647e-34	T	+	2	152358932	RIF1	0
2_152360136_b37	GTEx/v8	Artery_Tibial	A	2.54451e-29	-0.23308	1.34647e-34	AT	+	2	152360136	RIF1	0
rs3815852	GTEx/v8	Artery_Tibial	C	6.92574e-27	-0.226818	1.34647e-34	G	+	2	152362398	RIF1	0
rs6719297	GTEx/v8	Artery_Tibial	A	3.45529e-27	-0.221837	1.34647e-34	G	+	2	152364199	RIF1	0
rs10432479	GTEx/v8	Artery_Tibial	C	3.45529e-27	-0.221837	1.34647e-34	T	+	2	152365775	RIF1	0
rs7558940	GTEx/v8	Artery_Tibial	G	2.54451e-29	-0.23308	1.34647e-34	C	+	2	152368055	RIF1	0
rs7566225	GTEx/v8	Artery_Tibial	T	2.54451e-29	-0.23308	1.34647e-34	C	+	2	152369791	RIF1	0
rs10182296	GTEx/v8	Artery_Tibial	A	3.45529e-27	-0.221837	1.34647e-34	G	+	2	152371733	RIF1	0
rs13391309	GTEx/v8	Artery_Tibial	T	2.18176e-29	-0.233675	1.34647e-34	C	+	2	152375935	RIF1	0
rs7585717	GTEx/v8	Artery_Tibial	G	2.7637e-27	-0.225561	1.34647e-34	A	+	2	152382199	RIF1	0
rs7597735	GTEx/v8	Artery_Tibial	A	3.73706e-26	-0.217861	1.34647e-34	G	+	2	152382329	RIF1	0
rs2288198	GTEx/v8	Artery_Tibial	C	3.50643e-28	-0.229708	1.34647e-34	T	+	2	152383913	RIF1	0
rs10930688	GTEx/v8	Artery_Tibial	C	3.50643e-28	-0.229708	1.34647e-34	T	+	2	152384377	RIF1	0
rs4233650	GTEx/v8	Artery_Tibial	G	3.50643e-28	-0.229708	1.34647e-34	A	+	2	152386190	RIF1	0
rs4233651	GTEx/v8	Artery_Tibial	C	7.52753e-28	-0.226957	1.34647e-34	A	+	2	152386392	RIF1	0
rs6433481	GTEx/v8	Artery_Tibial	C	6.02338e-30	-0.235166	1.34647e-34	T	+	2	152387762	RIF1	0
rs10210564	GTEx/v8	Artery_Tibial	G	8.26512e-27	-0.233478	1.34647e-34	A	+	2	152388706	RIF1	0
rs6433482	GTEx/v8	Artery_Tibial	C	7.35945e-32	-0.241204	1.34647e-34	T	+	2	152389542	RIF1	0
rs12996964	GTEx/v8	Artery_Tibial	C	1.38768e-22	0.23557	1.34647e-34	C	+	2	152393422	RIF1	0
rs10187997	GTEx/v8	Artery_Tibial	T	5.04844e-32	-0.241511	1.34647e-34	C	+	2	152395969	RIF1	0
rs9287981	GTEx/v8	Artery_Tibial	G	5.04844e-32	-0.241511	1.34647e-34	A	+	2	152396340	RIF1	0
rs9287982	GTEx/v8	Artery_Tibial	G	5.04844e-32	-0.241511	1.34647e-34	A	+	2	152396441	RIF1	0
rs6725513	GTEx/v8	Artery_Tibial	C	4.82044e-32	-0.241351	1.34647e-34	T	+	2	152398403	RIF1	0
rs6735678	GTEx/v8	Artery_Tibial	A	4.82044e-32	-0.241351	1.34647e-34	G	+	2	152398572	RIF1	0
rs7563568	GTEx/v8	Artery_Tibial	G	2.08025e-31	-0.236101	1.34647e-34	A	+	2	152400705	RIF1	0
rs7602828	GTEx/v8	Artery_Tibial	T	2.53535e-31	-0.234937	1.34647e-34	C	+	2	152400732	RIF1	0
rs4664055	GTEx/v8	Artery_Tibial	A	2.53535e-31	-0.234937	1.34647e-34	C	+	2	152402171	RIF1	0
rs3213818	GTEx/v8	Artery_Tibial	G	1.28079e-31	-0.236361	1.34647e-34	A	+	2	152402711	RIF1	0
rs10208825	GTEx/v8	Artery_Tibial	G	3.61256e-32	-0.238634	1.34647e-34	A	+	2	152403682	RIF1	0
rs2288201	GTEx/v8	Artery_Tibial	T	3.61256e-32	-0.238634	1.34647e-34	C	+	2	152404294	RIF1	0
rs10174130	GTEx/v8	Artery_Tibial	C	3.61256e-32	-0.238634	1.34647e-34	T	+	2	152406617	RIF1	0
rs59898635	GTEx/v8	Artery_Tibial	CA	6.61808e-31	-0.233047	1.34647e-34	C	+	2	152413293	RIF1	0
rs7424331	GTEx/v8	Artery_Tibial	T	1.40572e-24	-0.218144	1.34647e-34	C	+	2	152417999	RIF1	0
rs7419413	GTEx/v8	Artery_Tibial	C	1.40572e-24	-0.218144	1.34647e-34	T	+	2	152418022	RIF1	0
rs2288210	GTEx/v8	Artery_Tibial	G	2.10426e-24	-0.217887	1.34647e-34	C	+	2	152422076	RIF1	1
rs7568873	GTEx/v8	Artery_Tibial	G	5.16707e-22	-0.204852	1.34647e-34	A	+	2	152427249	RIF1	0
rs7422136	GTEx/v8	Artery_Tibial	C	5.16707e-22	-0.204852	1.34647e-34	T	+	2	152434317	RIF1	0
rs6732307	GTEx/v8	Artery_Tibial	C	8.28877e-19	-0.188992	1.34647e-34	T	+	2	152470218	RIF1	0
rs4599105	GTEx/v8	Artery_Tibial	A	2.78449e-19	-0.190656	1.34647e-34	G	+	2	152481846	RIF1	0
rs4664065	GTEx/v8	Artery_Tibial	C	3.65481e-19	-0.190147	1.34647e-34	T	+	2	152482461	RIF1	0
rs13383484	GTEx/v8	Artery_Tibial	C	6.05555e-19	-0.189155	1.34647e-34	T	+	2	152489554	RIF1	0
rs6709886	GTEx/v8	Artery_Tibial	G	3.76767e-18	-0.184353	1.34647e-34	A	+	2	152490219	RIF1	0
rs4664493	GTEx/v8	Artery_Tibial	A	9.96439e-19	-0.186334	1.34647e-34	G	+	2	152492324	RIF1	0
rs4315520	GTEx/v8	Brain_Caudate_basal_ganglia	G	4.36412e-07	0.272369	5.9205e-11	G	+	2	152271907	RIF1	0
rs13002073	GTEx/v8	Brain_Caudate_basal_ganglia	C	4.36412e-07	0.272369	5.9205e-11	C	+	2	152278102	RIF1	0
rs2432951	GTEx/v8	Brain_Caudate_basal_ganglia	C	4.36412e-07	-0.272369	5.9205e-11	A	+	2	152281935	RIF1	0
rs1433781550	GTEx/v8	Brain_Caudate_basal_ganglia	G	4.36412e-07	-0.272369	5.9205e-11	GC	+	2	152287285	RIF1	0
rs6715917	GTEx/v8	Brain_Caudate_basal_ganglia	C	2.54332e-06	-0.265734	5.9205e-11	T	+	2	152290423	RIF1	0
rs2432936	GTEx/v8	Brain_Caudate_basal_ganglia	A	4.36412e-07	-0.272369	5.9205e-11	G	+	2	152292407	RIF1	0
rs2444272	GTEx/v8	Brain_Caudate_basal_ganglia	T	4.36412e-07	-0.272369	5.9205e-11	C	+	2	152293620	RIF1	0
rs2432938	GTEx/v8	Brain_Caudate_basal_ganglia	C	6.68298e-06	-0.265653	5.9205e-11	T	+	2	152297172	RIF1	0
rs2432940	GTEx/v8	Brain_Caudate_basal_ganglia	G	2.52511e-06	-0.264778	5.9205e-11	A	+	2	152300949	RIF1	0
rs2444270	GTEx/v8	Brain_Caudate_basal_ganglia	T	1.15783e-06	-0.272931	5.9205e-11	A	+	2	152301306	RIF1	0
rs2432941	GTEx/v8	Brain_Caudate_basal_ganglia	A	1.15783e-06	-0.272931	5.9205e-11	G	+	2	152303171	RIF1	0
rs2432944	GTEx/v8	Brain_Caudate_basal_ganglia	C	3.85159e-05	-0.21888	5.9205e-11	T	+	2	152306035	RIF1	0
rs2444266	GTEx/v8	Brain_Caudate_basal_ganglia	C	1.15783e-06	-0.272931	5.9205e-11	T	+	2	152308875	RIF1	0
rs2444263	GTEx/v8	Brain_Caudate_basal_ganglia	A	3.79498e-07	-0.275853	5.9205e-11	G	+	2	152311570	RIF1	1
rs2444262	GTEx/v8	Brain_Caudate_basal_ganglia	C	1.15783e-06	-0.272931	5.9205e-11	T	+	2	152313489	RIF1	0
rs35044903	GTEx/v8	Brain_Caudate_basal_ganglia	CA	1.15783e-06	-0.272931	5.9205e-11	C	+	2	152314547	RIF1	0
rs2444260	GTEx/v8	Brain_Caudate_basal_ganglia	T	4.36412e-07	-0.272369	5.9205e-11	G	+	2	152315549	RIF1	0
rs2123465	GTEx/v8	Brain_Caudate_basal_ganglia	A	4.36412e-07	-0.272369	5.9205e-11	G	+	2	152320118	RIF1	0
rs2444257	GTEx/v8	Brain_Caudate_basal_ganglia	T	1.18327e-06	-0.271776	5.9205e-11	A	+	2	152322095	RIF1	0
rs2444274	GTEx/v8	Brain_Caudate_basal_ganglia	C	4.41635e-07	-0.271486	5.9205e-11	G	+	2	152324789	RIF1	0
rs1065177	GTEx/v8	Brain_Caudate_basal_ganglia	G	1.18327e-06	-0.271776	5.9205e-11	C	+	2	152331418	RIF1	0
rs2432955	GTEx/v8	Brain_Caudate_basal_ganglia	T	9.23649e-05	-0.226549	5.9205e-11	G	+	2	152331999	RIF1	0
rs4474880	GTEx/v8	Brain_Caudate_basal_ganglia	A	4.36412e-07	-0.272369	5.9205e-11	G	+	2	152333812	RIF1	0
rs199700260	GTEx/v8	Brain_Caudate_basal_ganglia	T	4.36412e-07	-0.272369	5.9205e-11	TG	+	2	152335434	RIF1	0
rs3815851	GTEx/v8	Brain_Caudate_basal_ganglia	G	1.18327e-06	-0.271776	5.9205e-11	A	+	2	152336428	RIF1	0
rs1276729531	GTEx/v8	Brain_Caudate_basal_ganglia	A	4.41635e-07	-0.271486	5.9205e-11	AG	+	2	152338538	RIF1	0
rs2288195	GTEx/v8	Brain_Caudate_basal_ganglia	A	4.36412e-07	-0.272369	5.9205e-11	G	+	2	152349026	RIF1	0
rs3771900	GTEx/v8	Brain_Caudate_basal_ganglia	A	4.36412e-07	-0.272369	5.9205e-11	G	+	2	152349394	RIF1	0
rs4664455	GTEx/v8	Brain_Caudate_basal_ganglia	C	4.41635e-07	-0.271486	5.9205e-11	T	+	2	152350462	RIF1	0
rs4994327	GTEx/v8	Brain_Caudate_basal_ganglia	C	1.50679e-05	-0.240985	5.9205e-11	T	+	2	152351126	RIF1	0
2_152352251_b37	GTEx/v8	Brain_Caudate_basal_ganglia	T	2.21866e-05	-0.230273	5.9205e-11	TTAAG	+	2	152352251	RIF1	0
rs7575451	GTEx/v8	Brain_Caudate_basal_ganglia	G	2.21866e-05	-0.230273	5.9205e-11	C	+	2	152352843	RIF1	1
rs4233649	GTEx/v8	Brain_Caudate_basal_ganglia	G	2.13683e-05	-0.230482	5.9205e-11	A	+	2	152358743	RIF1	0
rs7419956	GTEx/v8	Brain_Caudate_basal_ganglia	C	2.13683e-05	-0.230482	5.9205e-11	T	+	2	152358932	RIF1	0
2_152360136_b37	GTEx/v8	Brain_Caudate_basal_ganglia	A	2.21866e-05	-0.230273	5.9205e-11	AT	+	2	152360136	RIF1	0
rs3815852	GTEx/v8	Brain_Caudate_basal_ganglia	C	1.4446e-05	-0.242538	5.9205e-11	G	+	2	152362398	RIF1	0
rs7558940	GTEx/v8	Brain_Caudate_basal_ganglia	G	2.21866e-05	-0.230273	5.9205e-11	C	+	2	152368055	RIF1	0
rs7566225	GTEx/v8	Brain_Caudate_basal_ganglia	T	2.21866e-05	-0.230273	5.9205e-11	C	+	2	152369791	RIF1	0
rs13391309	GTEx/v8	Brain_Caudate_basal_ganglia	T	2.21866e-05	-0.230273	5.9205e-11	C	+	2	152375935	RIF1	0
rs7585717	GTEx/v8	Brain_Caudate_basal_ganglia	G	5.26598e-05	-0.226183	5.9205e-11	A	+	2	152382199	RIF1	0
rs2288198	GTEx/v8	Brain_Caudate_basal_ganglia	C	3.12556e-05	-0.223556	5.9205e-11	T	+	2	152383913	RIF1	0
rs10930688	GTEx/v8	Brain_Caudate_basal_ganglia	C	3.12556e-05	-0.223556	5.9205e-11	T	+	2	152384377	RIF1	0
rs4233650	GTEx/v8	Brain_Caudate_basal_ganglia	G	3.12556e-05	-0.223556	5.9205e-11	A	+	2	152386190	RIF1	0
rs4233651	GTEx/v8	Brain_Caudate_basal_ganglia	C	2.8566e-05	-0.230355	5.9205e-11	A	+	2	152386392	RIF1	0
rs6433481	GTEx/v8	Brain_Caudate_basal_ganglia	C	1.27197e-05	-0.232693	5.9205e-11	T	+	2	152387762	RIF1	0
rs6433482	GTEx/v8	Brain_Caudate_basal_ganglia	C	7.42226e-06	-0.245502	5.9205e-11	T	+	2	152389542	RIF1	0
rs10187997	GTEx/v8	Brain_Caudate_basal_ganglia	T	7.42226e-06	-0.245502	5.9205e-11	C	+	2	152395969	RIF1	0
rs9287981	GTEx/v8	Brain_Caudate_basal_ganglia	G	7.42226e-06	-0.245502	5.9205e-11	A	+	2	152396340	RIF1	0
rs9287982	GTEx/v8	Brain_Caudate_basal_ganglia	G	7.42226e-06	-0.245502	5.9205e-11	A	+	2	152396441	RIF1	0
rs6725513	GTEx/v8	Brain_Caudate_basal_ganglia	C	4.72999e-06	-0.251125	5.9205e-11	T	+	2	152398403	RIF1	0
rs6735678	GTEx/v8	Brain_Caudate_basal_ganglia	A	4.72999e-06	-0.251125	5.9205e-11	G	+	2	152398572	RIF1	0
rs7563568	GTEx/v8	Brain_Caudate_basal_ganglia	G	8.70317e-06	-0.236925	5.9205e-11	A	+	2	152400705	RIF1	0
rs7602828	GTEx/v8	Brain_Caudate_basal_ganglia	T	8.70317e-06	-0.236925	5.9205e-11	C	+	2	152400732	RIF1	0
rs4664055	GTEx/v8	Brain_Caudate_basal_ganglia	A	8.70317e-06	-0.236925	5.9205e-11	C	+	2	152402171	RIF1	0
rs3213818	GTEx/v8	Brain_Caudate_basal_ganglia	G	1.44901e-05	-0.231795	5.9205e-11	A	+	2	152402711	RIF1	0
rs10208825	GTEx/v8	Brain_Caudate_basal_ganglia	G	1.19933e-05	-0.233333	5.9205e-11	A	+	2	152403682	RIF1	0
rs2288201	GTEx/v8	Brain_Caudate_basal_ganglia	T	1.19933e-05	-0.233333	5.9205e-11	C	+	2	152404294	RIF1	0
rs10174130	GTEx/v8	Brain_Caudate_basal_ganglia	C	1.19933e-05	-0.233333	5.9205e-11	T	+	2	152406617	RIF1	0
rs59898635	GTEx/v8	Brain_Caudate_basal_ganglia	CA	2.38538e-05	-0.222842	5.9205e-11	C	+	2	152413293	RIF1	0
rs6707824	GTEx/v8	Brain_Cortex	A	3.31328e-07	-0.282478	5.13321e-12	C	+	2	152243371	RIF1	0
rs61345365	GTEx/v8	Brain_Cortex	T	2.51314e-07	-0.282277	5.13321e-12	G	+	2	152259269	RIF1	0
rs4315520	GTEx/v8	Brain_Cortex	G	2.95603e-05	0.23125	5.13321e-12	G	+	2	152271907	RIF1	0
rs13002073	GTEx/v8	Brain_Cortex	C	2.95603e-05	0.23125	5.13321e-12	C	+	2	152278102	RIF1	0
rs2432951	GTEx/v8	Brain_Cortex	C	2.95603e-05	-0.23125	5.13321e-12	A	+	2	152281935	RIF1	0
rs1433781550	GTEx/v8	Brain_Cortex	G	2.95603e-05	-0.23125	5.13321e-12	GC	+	2	152287285	RIF1	0
rs6715917	GTEx/v8	Brain_Cortex	C	1.70072e-05	-0.244889	5.13321e-12	T	+	2	152290423	RIF1	0
rs2432936	GTEx/v8	Brain_Cortex	A	2.95603e-05	-0.23125	5.13321e-12	G	+	2	152292407	RIF1	0
rs2444272	GTEx/v8	Brain_Cortex	T	2.95603e-05	-0.23125	5.13321e-12	C	+	2	152293620	RIF1	0
rs2444263	GTEx/v8	Brain_Cortex	A	5.07999e-05	-0.226025	5.13321e-12	G	+	2	152311570	RIF1	1
rs2444260	GTEx/v8	Brain_Cortex	T	2.95603e-05	-0.23125	5.13321e-12	G	+	2	152315549	RIF1	0
rs2123465	GTEx/v8	Brain_Cortex	A	2.95603e-05	-0.23125	5.13321e-12	G	+	2	152320118	RIF1	0
rs2444274	GTEx/v8	Brain_Cortex	C	5.64527e-05	-0.223595	5.13321e-12	G	+	2	152324789	RIF1	0
rs4474880	GTEx/v8	Brain_Cortex	A	2.95603e-05	-0.23125	5.13321e-12	G	+	2	152333812	RIF1	0
rs199700260	GTEx/v8	Brain_Cortex	T	2.95603e-05	-0.23125	5.13321e-12	TG	+	2	152335434	RIF1	0
rs1276729531	GTEx/v8	Brain_Cortex	A	2.77067e-05	-0.234674	5.13321e-12	AG	+	2	152338538	RIF1	0
rs2288195	GTEx/v8	Brain_Cortex	A	2.95603e-05	-0.23125	5.13321e-12	G	+	2	152349026	RIF1	0
rs3771900	GTEx/v8	Brain_Cortex	A	2.95603e-05	-0.23125	5.13321e-12	G	+	2	152349394	RIF1	0
rs4664455	GTEx/v8	Brain_Cortex	C	5.64527e-05	-0.223595	5.13321e-12	T	+	2	152350462	RIF1	0
2_152352251_b37	GTEx/v8	Brain_Cortex	T	9.17748e-05	-0.216596	5.13321e-12	TTAAG	+	2	152352251	RIF1	0
rs7575451	GTEx/v8	Brain_Cortex	G	9.17748e-05	-0.216596	5.13321e-12	C	+	2	152352843	RIF1	1
2_152360136_b37	GTEx/v8	Brain_Cortex	A	9.17748e-05	-0.216596	5.13321e-12	AT	+	2	152360136	RIF1	0
rs3815852	GTEx/v8	Brain_Cortex	C	3.15764e-05	-0.231786	5.13321e-12	G	+	2	152362398	RIF1	0
rs6719297	GTEx/v8	Brain_Cortex	A	8.25325e-05	-0.20924	5.13321e-12	G	+	2	152364199	RIF1	0
rs10432479	GTEx/v8	Brain_Cortex	C	8.25325e-05	-0.20924	5.13321e-12	T	+	2	152365775	RIF1	0
rs7558940	GTEx/v8	Brain_Cortex	G	9.17748e-05	-0.216596	5.13321e-12	C	+	2	152368055	RIF1	0
rs7566225	GTEx/v8	Brain_Cortex	T	9.17748e-05	-0.216596	5.13321e-12	C	+	2	152369791	RIF1	0
rs10182296	GTEx/v8	Brain_Cortex	A	8.25325e-05	-0.20924	5.13321e-12	G	+	2	152371733	RIF1	0
rs13391309	GTEx/v8	Brain_Cortex	T	9.17748e-05	-0.216596	5.13321e-12	C	+	2	152375935	RIF1	0
rs7597735	GTEx/v8	Brain_Cortex	A	8.25325e-05	-0.20924	5.13321e-12	G	+	2	152382329	RIF1	0
rs12996964	GTEx/v8	Brain_Cortex	C	1.12187e-05	0.254851	5.13321e-12	C	+	2	152393422	RIF1	0
[truncated: 1,832 more rows]

## Sheet: Suppl_TableS5
Note: region1, One end of significant chromatin interaction which overlap with at least one candidate SNPs in one of the genomic risk loci; region2, The other end of significant chromatin interaction. This region could be located outside the risk loci; FDR, FDR of interaction; type, Type of chromatin interaction data; DB, The name of data source; tissue/cell, Tissue or cell type of the interactio…
Supplementary Table S5. Chromatin interaction
region1	region2	FDR	type	DB	tissue/cell	inter/intra	SNPs	genes	ciMapFilt
2:152270000-152280000	2:152290000-152300000	0	HiC	PsychENCODE	Promoter_anchored_loops	intra	rs1378794381;rs4315520;rs13002073	NA	0
2:152370000-152380000	2:152450000-152460000	0	HiC	PsychENCODE	Promoter_anchored_loops	intra	rs10182296;rs13391309	NA	0
2:152430000-152440000	2:151430000-151440000	0	HiC	PsychENCODE	Promoter_anchored_loops	intra	rs7422136	NA	0
2:152450000-152460000	2:152520000-152530000	0	HiC	PsychENCODE	Promoter_anchored_loops	intra	rs372778072	NA	0
2:152470000-152480000	2:152450000-152460000	0	HiC	PsychENCODE	Promoter_anchored_loops	intra	rs6732307	NA	0
2:152290000-152300000	2:152270000-152280000	0	HiC	PsychENCODE	Promoter_anchored_loops	intra	rs6715917;rs2432936;rs2444272;rs2432938	NA	0
2:152450000-152460000	2:152370000-152380000	0	HiC	PsychENCODE	Promoter_anchored_loops	intra	rs372778072	NA	0
2:152450000-152460000	2:152470000-152480000	0	HiC	PsychENCODE	Promoter_anchored_loops	intra	rs372778072	NA	0
2:152450000-152460000	2:152520000-152530000	0	HiC	PsychENCODE	Promoter_anchored_loops	intra	rs372778072	NA	0
2:152450000-152460000	2:152530000-152540000	0	HiC	PsychENCODE	Promoter_anchored_loops	intra	rs372778072	NA	0
2:152420000-152430000	2:152120000-152130000	1.07329e-12	HiC	Giusti-Rodriguez_et_al_2019	Fetal_Cortex	intra	rs2288210;rs7568873;rs7421893	NA	0
2:152420000-152430000	2:152260000-152270000	1.23411e-32	HiC	Giusti-Rodriguez_et_al_2019	Fetal_Cortex	intra	rs2288210;rs7568873;rs7421893	ENSG00000080345	1
2:152480001-152520000	2:152640001-152680000	7.18535e-08	HiC	GSE87112	Aorta	intra	rs4599105;rs4664065;rs34579746;rs13383484;rs6709886;rs4664493	NA	0
2:152480001-152520000	2:152880001-152920000	5.24779e-09	HiC	GSE87112	Aorta	intra	rs4599105;rs4664065;rs34579746;rs13383484;rs6709886;rs4664493	NA	0
2:152480001-152520000	2:153280001-153320000	2.1005e-07	HiC	GSE87112	Aorta	intra	rs4599105;rs4664065;rs34579746;rs13383484;rs6709886;rs4664493	NA	0
2:152320001-152360000	2:153600001-153640000	2.61942e-09	HiC	GSE87112	Left_Ventricle	intra	rs2123465;rs2444257;rs2444274;rs1065177;rs2432955;rs4474880;rs199700260;rs3815851;rs1276729531;rs2288195;rs3771900;rs4664455;rs4994327;2_152352251_b37;rs7575451;rs577381350;rs577381350;rs4233649;rs7419956	NA	0
2:152320001-152360000	2:154200001-154240000	5.80133e-07	HiC	GSE87112	Left_Ventricle	intra	rs2123465;rs2444257;rs2444274;rs1065177;rs2432955;rs4474880;rs199700260;rs3815851;rs1276729531;rs2288195;rs3771900;rs4664455;rs4994327;2_152352251_b37;rs7575451;rs577381350;rs577381350;rs4233649;rs7419956	NA	0
2:152360001-152400000	2:152880001-152920000	3.61472e-08	HiC	GSE87112	Left_Ventricle	intra	2_152360136_b37;rs3815852;rs6719297;rs10432479;rs138684936;rs7558940;rs7566225;rs10182296;rs13391309;rs7585717;rs7597735;rs2288198;rs10930688;rs4233650;rs4233651;rs6433481;rs10210564;rs1338379057;rs6433482;rs12996964;rs10187997;rs9287981;rs9287982;rs6725513;rs6735678	NA	0
2:152400001-152440000	2:154200001-154240000	3.62607e-09	HiC	GSE87112	Left_Ventricle	intra	rs7563568;rs7602828;rs4664055;rs3213818;rs10208825;rs2288201;rs10174130;rs59898635;rs7424331;rs7419413;rs2288210;rs7568873;rs7421893;rs7422136	NA	0
2:152480001-152520000	2:152560001-152600000	1.66722e-07	HiC	GSE87112	Left_Ventricle	intra	rs4599105;rs4664065;rs34579746;rs13383484;rs6709886;rs4664493	ENSG00000183091	0
2:152480001-152520000	2:152600001-152640000	1.1517e-09	HiC	GSE87112	Left_Ventricle	intra	rs4599105;rs4664065;rs34579746;rs13383484;rs6709886;rs4664493	NA	0
2:152480001-152520000	2:152640001-152680000	1.28712e-07	HiC	GSE87112	Left_Ventricle	intra	rs4599105;rs4664065;rs34579746;rs13383484;rs6709886;rs4664493	NA	0
2:152480001-152520000	2:152720001-152760000	3.88836e-07	HiC	GSE87112	Left_Ventricle	intra	rs4599105;rs4664065;rs34579746;rs13383484;rs6709886;rs4664493	NA	0
2:152480001-152520000	2:152800001-152840000	1.12281e-10	HiC	GSE87112	Left_Ventricle	intra	rs4599105;rs4664065;rs34579746;rs13383484;rs6709886;rs4664493	NA	0
2:152480001-152520000	2:152840001-152880000	1.49872e-11	HiC	GSE87112	Left_Ventricle	intra	rs4599105;rs4664065;rs34579746;rs13383484;rs6709886;rs4664493	NA	0
2:152480001-152520000	2:152880001-152920000	7.17239e-13	HiC	GSE87112	Left_Ventricle	intra	rs4599105;rs4664065;rs34579746;rs13383484;rs6709886;rs4664493	NA	0
2:152480001-152520000	2:153480001-153520000	3.72596e-11	HiC	GSE87112	Left_Ventricle	intra	rs4599105;rs4664065;rs34579746;rs13383484;rs6709886;rs4664493	NA	0
2:152480001-152520000	2:154160001-154200000	1.66682e-08	HiC	GSE87112	Left_Ventricle	intra	rs4599105;rs4664065;rs34579746;rs13383484;rs6709886;rs4664493	NA	0
2:152480001-152520000	2:154440001-154480000	1.09178e-10	HiC	GSE87112	Left_Ventricle	intra	rs4599105;rs4664065;rs34579746;rs13383484;rs6709886;rs4664493	NA	0
2:152480001-152520000	2:154480001-154520000	3.75915e-10	HiC	GSE87112	Left_Ventricle	intra	rs4599105;rs4664065;rs34579746;rs13383484;rs6709886;rs4664493	NA	0
2:152400001-152440000	2:149880001-149920000	2.47111e-08	HiC	GSE87112	Left_Ventricle	intra	rs7563568;rs7602828;rs4664055;rs3213818;rs10208825;rs2288201;rs10174130;rs59898635;rs7424331;rs7419413;rs2288210;rs7568873;rs7421893;rs7422136	ENSG00000150556	1
2:152400001-152440000	2:149960001-150000000	2.0891e-07	HiC	GSE87112	Left_Ventricle	intra	rs7563568;rs7602828;rs4664055;rs3213818;rs10208825;rs2288201;rs10174130;rs59898635;rs7424331;rs7419413;rs2288210;rs7568873;rs7421893;rs7422136	NA	0
2:152240001-152280000	2:150160001-150200000	2.24854e-08	HiC	GSE87112	Left_Ventricle	intra	rs6707824;rs1478523908;rs61345365;rs1378794381;rs4315520;rs13002073	ENSG00000187123	0
2:152320001-152360000	2:150320001-150360000	1.9357e-09	HiC	GSE87112	Left_Ventricle	intra	rs2123465;rs2444257;rs2444274;rs1065177;rs2432955;rs4474880;rs199700260;rs3815851;rs1276729531;rs2288195;rs3771900;rs4664455;rs4994327;2_152352251_b37;rs7575451;rs577381350;rs577381350;rs4233649;rs7419956	NA	0
2:152480001-152520000	2:150320001-150360000	5.71754e-08	HiC	GSE87112	Left_Ventricle	intra	rs4599105;rs4664065;rs34579746;rs13383484;rs6709886;rs4664493	NA	0
2:152320001-152360000	2:150400001-150440000	2.07873e-08	HiC	GSE87112	Left_Ventricle	intra	rs2123465;rs2444257;rs2444274;rs1065177;rs2432955;rs4474880;rs199700260;rs3815851;rs1276729531;rs2288195;rs3771900;rs4664455;rs4994327;2_152352251_b37;rs7575451;rs577381350;rs577381350;rs4233649;rs7419956	NA	0
2:152480001-152520000	2:150520001-150560000	1.3975e-08	HiC	GSE87112	Left_Ventricle	intra	rs4599105;rs4664065;rs34579746;rs13383484;rs6709886;rs4664493	NA	0
2:152240001-152280000	2:150720001-150760000	2.38863e-11	HiC	GSE87112	Left_Ventricle	intra	rs6707824;rs1478523908;rs61345365;rs1378794381;rs4315520;rs13002073	NA	0
2:152240001-152280000	2:150760001-150800000	1.77156e-08	HiC	GSE87112	Left_Ventricle	intra	rs6707824;rs1478523908;rs61345365;rs1378794381;rs4315520;rs13002073	NA	0
2:152400001-152440000	2:150760001-150800000	6.62992e-09	HiC	GSE87112	Left_Ventricle	intra	rs7563568;rs7602828;rs4664055;rs3213818;rs10208825;rs2288201;rs10174130;rs59898635;rs7424331;rs7419413;rs2288210;rs7568873;rs7421893;rs7422136	NA	0
2:152480001-152520000	2:152600001-152640000	7.92323e-07	HiC	GSE87112	Liver	intra	rs4599105;rs4664065;rs34579746;rs13383484;rs6709886;rs4664493	NA	0
2:152480001-152520000	2:152640001-152680000	1.37811e-07	HiC	GSE87112	Liver	intra	rs4599105;rs4664065;rs34579746;rs13383484;rs6709886;rs4664493	NA	0
2:152320001-152360000	2:152880001-152920000	1.13238e-07	HiC	GSE87112	GM12878	intra	rs2123465;rs2444257;rs2444274;rs1065177;rs2432955;rs4474880;rs199700260;rs3815851;rs1276729531;rs2288195;rs3771900;rs4664455;rs4994327;2_152352251_b37;rs7575451;rs577381350;rs577381350;rs4233649;rs7419956	NA	0
2:152400001-152440000	2:152800001-152840000	4.31389e-08	HiC	GSE87112	GM12878	intra	rs7563568;rs7602828;rs4664055;rs3213818;rs10208825;rs2288201;rs10174130;rs59898635;rs7424331;rs7419413;rs2288210;rs7568873;rs7421893;rs7422136	NA	0
2:152400001-152440000	2:152880001-152920000	1.91509e-08	HiC	GSE87112	GM12878	intra	rs7563568;rs7602828;rs4664055;rs3213818;rs10208825;rs2288201;rs10174130;rs59898635;rs7424331;rs7419413;rs2288210;rs7568873;rs7421893;rs7422136	NA	0
2:152480001-152520000	2:152600001-152640000	4.57194e-08	HiC	GSE87112	GM12878	intra	rs4599105;rs4664065;rs34579746;rs13383484;rs6709886;rs4664493	NA	0
2:152480001-152520000	2:152640001-152680000	4.56935e-16	HiC	GSE87112	GM12878	intra	rs4599105;rs4664065;rs34579746;rs13383484;rs6709886;rs4664493	NA	0
2:152480001-152520000	2:152720001-152760000	2.36415e-07	HiC	GSE87112	GM12878	intra	rs4599105;rs4664065;rs34579746;rs13383484;rs6709886;rs4664493	NA	0
2:152480001-152520000	2:152760001-152800000	4.12538e-11	HiC	GSE87112	GM12878	intra	rs4599105;rs4664065;rs34579746;rs13383484;rs6709886;rs4664493	NA	0
2:152480001-152520000	2:152800001-152840000	1.57284e-18	HiC	GSE87112	GM12878	intra	rs4599105;rs4664065;rs34579746;rs13383484;rs6709886;rs4664493	NA	0
2:152480001-152520000	2:152840001-152880000	1.42323e-14	HiC	GSE87112	GM12878	intra	rs4599105;rs4664065;rs34579746;rs13383484;rs6709886;rs4664493	NA	0
2:152480001-152520000	2:152880001-152920000	1.46241e-17	HiC	GSE87112	GM12878	intra	rs4599105;rs4664065;rs34579746;rs13383484;rs6709886;rs4664493	NA	0
2:152480001-152520000	2:152920001-152960000	6.27734e-07	HiC	GSE87112	GM12878	intra	rs4599105;rs4664065;rs34579746;rs13383484;rs6709886;rs4664493	ENSG00000182389	0
2:152480001-152520000	2:153000001-153040000	4.75541e-07	HiC	GSE87112	GM12878	intra	rs4599105;rs4664065;rs34579746;rs13383484;rs6709886;rs4664493	ENSG00000115145	0
2:152480001-152520000	2:153520001-153560000	3.85088e-08	HiC	GSE87112	GM12878	intra	rs4599105;rs4664065;rs34579746;rs13383484;rs6709886;rs4664493	NA	0
2:152240001-152280000	2:150440001-150480000	1.93182e-09	HiC	GSE87112	GM12878	intra	rs6707824;rs1478523908;rs61345365;rs1378794381;rs4315520;rs13002073	ENSG00000168288	0
2:152240001-152280000	2:152120001-152160000	1.79053e-15	HiC	GSE87112	GM12878	intra	rs6707824;rs1478523908;rs61345365;rs1378794381;rs4315520;rs13002073	ENSG00000123609	0
2:152320001-152360000	2:152360001-152400000	3.98186e-12	HiC	GSE87112	IMR90	intra	rs2123465;rs2444257;rs2444274;rs1065177;rs2432955;rs4474880;rs199700260;rs3815851;rs1276729531;rs2288195;rs3771900;rs4664455;rs4994327;2_152352251_b37;rs7575451;rs577381350;rs577381350;rs4233649;rs7419956	NA	0
2:152360001-152400000	2:152400001-152440000	1.34171e-15	HiC	GSE87112	IMR90	intra	2_152360136_b37;rs3815852;rs6719297;rs10432479;rs138684936;rs7558940;rs7566225;rs10182296;rs13391309;rs7585717;rs7597735;rs2288198;rs10930688;rs4233650;rs4233651;rs6433481;rs10210564;rs1338379057;rs6433482;rs12996964;rs10187997;rs9287981;rs9287982;rs6725513;rs6735678	NA	0
2:152360001-152400000	2:152480001-152520000	2.1082e-08	HiC	GSE87112	IMR90	intra	2_152360136_b37;rs3815852;rs6719297;rs10432479;rs138684936;rs7558940;rs7566225;rs10182296;rs13391309;rs7585717;rs7597735;rs2288198;rs10930688;rs4233650;rs4233651;rs6433481;rs10210564;rs1338379057;rs6433482;rs12996964;rs10187997;rs9287981;rs9287982;rs6725513;rs6735678	NA	0
2:152360001-152400000	2:152720001-152760000	5.32709e-11	HiC	GSE87112	IMR90	intra	2_152360136_b37;rs3815852;rs6719297;rs10432479;rs138684936;rs7558940;rs7566225;rs10182296;rs13391309;rs7585717;rs7597735;rs2288198;rs10930688;rs4233650;rs4233651;rs6433481;rs10210564;rs1338379057;rs6433482;rs12996964;rs10187997;rs9287981;rs9287982;rs6725513;rs6735678	NA	0
2:152400001-152440000	2:152480001-152520000	4.08942e-12	HiC	GSE87112	IMR90	intra	rs7563568;rs7602828;rs4664055;rs3213818;rs10208825;rs2288201;rs10174130;rs59898635;rs7424331;rs7419413;rs2288210;rs7568873;rs7421893;rs7422136	NA	0
2:152480001-152520000	2:152520001-152560000	1.5201e-07	HiC	GSE87112	IMR90	intra	rs4599105;rs4664065;rs34579746;rs13383484;rs6709886;rs4664493	NA	0
2:152480001-152520000	2:152560001-152600000	9.19568e-18	HiC	GSE87112	IMR90	intra	rs4599105;rs4664065;rs34579746;rs13383484;rs6709886;rs4664493	ENSG00000183091	0
2:152480001-152520000	2:152600001-152640000	1.33818e-07	HiC	GSE87112	IMR90	intra	rs4599105;rs4664065;rs34579746;rs13383484;rs6709886;rs4664493	NA	0
2:152480001-152520000	2:152640001-152680000	8.87666e-20	HiC	GSE87112	IMR90	intra	rs4599105;rs4664065;rs34579746;rs13383484;rs6709886;rs4664493	NA	0
2:152480001-152520000	2:152720001-152760000	1.88583e-24	HiC	GSE87112	IMR90	intra	rs4599105;rs4664065;rs34579746;rs13383484;rs6709886;rs4664493	NA	0
2:152480001-152520000	2:152760001-152800000	6.36243e-11	HiC	GSE87112	IMR90	intra	rs4599105;rs4664065;rs34579746;rs13383484;rs6709886;rs4664493	NA	0
2:152480001-152520000	2:152800001-152840000	5.47943e-18	HiC	GSE87112	IMR90	intra	rs4599105;rs4664065;rs34579746;rs13383484;rs6709886;rs4664493	NA	0
2:152480001-152520000	2:153880001-153920000	1.87683e-09	HiC	GSE87112	IMR90	intra	rs4599105;rs4664065;rs34579746;rs13383484;rs6709886;rs4664493	NA	0
2:152320001-152360000	2:149320001-149360000	2.59253e-09	HiC	GSE87112	IMR90	intra	rs2123465;rs2444257;rs2444274;rs1065177;rs2432955;rs4474880;rs199700260;rs3815851;rs1276729531;rs2288195;rs3771900;rs4664455;rs4994327;2_152352251_b37;rs7575451;rs577381350;rs577381350;rs4233649;rs7419956	NA	0
2:152360001-152400000	2:149360001-149400000	1.03248e-12	HiC	GSE87112	IMR90	intra	2_152360136_b37;rs3815852;rs6719297;rs10432479;rs138684936;rs7558940;rs7566225;rs10182296;rs13391309;rs7585717;rs7597735;rs2288198;rs10930688;rs4233650;rs4233651;rs6433481;rs10210564;rs1338379057;rs6433482;rs12996964;rs10187997;rs9287981;rs9287982;rs6725513;rs6735678	NA	0
2:152320001-152360000	2:149440001-149480000	3.59268e-14	HiC	GSE87112	IMR90	intra	rs2123465;rs2444257;rs2444274;rs1065177;rs2432955;rs4474880;rs199700260;rs3815851;rs1276729531;rs2288195;rs3771900;rs4664455;rs4994327;2_152352251_b37;rs7575451;rs577381350;rs577381350;rs4233649;rs7419956	NA	0
2:152240001-152280000	2:149520001-149560000	1.07274e-08	HiC	GSE87112	IMR90	intra	rs6707824;rs1478523908;rs61345365;rs1378794381;rs4315520;rs13002073	NA	0
2:152320001-152360000	2:149520001-149560000	4.60724e-07	HiC	GSE87112	IMR90	intra	rs2123465;rs2444257;rs2444274;rs1065177;rs2432955;rs4474880;rs199700260;rs3815851;rs1276729531;rs2288195;rs3771900;rs4664455;rs4994327;2_152352251_b37;rs7575451;rs577381350;rs577381350;rs4233649;rs7419956	NA	0
2:152480001-152520000	2:149520001-149560000	4.64364e-08	HiC	GSE87112	IMR90	intra	rs4599105;rs4664065;rs34579746;rs13383484;rs6709886;rs4664493	NA	0
2:152480001-152520000	2:149560001-149600000	7.07837e-07	HiC	GSE87112	IMR90	intra	rs4599105;rs4664065;rs34579746;rs13383484;rs6709886;rs4664493	NA	0
2:152360001-152400000	2:149640001-149680000	6.3408e-10	HiC	GSE87112	IMR90	intra	2_152360136_b37;rs3815852;rs6719297;rs10432479;rs138684936;rs7558940;rs7566225;rs10182296;rs13391309;rs7585717;rs7597735;rs2288198;rs10930688;rs4233650;rs4233651;rs6433481;rs10210564;rs1338379057;rs6433482;rs12996964;rs10187997;rs9287981;rs9287982;rs6725513;rs6735678	NA	0
2:152360001-152400000	2:149800001-149840000	7.34529e-19	HiC	GSE87112	IMR90	intra	2_152360136_b37;rs3815852;rs6719297;rs10432479;rs138684936;rs7558940;rs7566225;rs10182296;rs13391309;rs7585717;rs7597735;rs2288198;rs10930688;rs4233650;rs4233651;rs6433481;rs10210564;rs1338379057;rs6433482;rs12996964;rs10187997;rs9287981;rs9287982;rs6725513;rs6735678	NA	0
2:152400001-152440000	2:149800001-149840000	8.73358e-07	HiC	GSE87112	IMR90	intra	rs7563568;rs7602828;rs4664055;rs3213818;rs10208825;rs2288201;rs10174130;rs59898635;rs7424331;rs7419413;rs2288210;rs7568873;rs7421893;rs7422136	NA	0
2:152480001-152520000	2:149800001-149840000	5.6469e-09	HiC	GSE87112	IMR90	intra	rs4599105;rs4664065;rs34579746;rs13383484;rs6709886;rs4664493	NA	0
2:152320001-152360000	2:149840001-149880000	7.58267e-08	HiC	GSE87112	IMR90	intra	rs2123465;rs2444257;rs2444274;rs1065177;rs2432955;rs4474880;rs199700260;rs3815851;rs1276729531;rs2288195;rs3771900;rs4664455;rs4994327;2_152352251_b37;rs7575451;rs577381350;rs577381350;rs4233649;rs7419956	NA	0
2:152360001-152400000	2:149840001-149880000	1.39499e-08	HiC	GSE87112	IMR90	intra	2_152360136_b37;rs3815852;rs6719297;rs10432479;rs138684936;rs7558940;rs7566225;rs10182296;rs13391309;rs7585717;rs7597735;rs2288198;rs10930688;rs4233650;rs4233651;rs6433481;rs10210564;rs1338379057;rs6433482;rs12996964;rs10187997;rs9287981;rs9287982;rs6725513;rs6735678	NA	0
2:152480001-152520000	2:149840001-149880000	3.99476e-13	HiC	GSE87112	IMR90	intra	rs4599105;rs4664065;rs34579746;rs13383484;rs6709886;rs4664493	NA	0
2:152240001-152280000	2:149880001-149920000	1.97917e-11	HiC	GSE87112	IMR90	intra	rs6707824;rs1478523908;rs61345365;rs1378794381;rs4315520;rs13002073	ENSG00000150556	0
2:152320001-152360000	2:149880001-149920000	4.44083e-13	HiC	GSE87112	IMR90	intra	rs2123465;rs2444257;rs2444274;rs1065177;rs2432955;rs4474880;rs199700260;rs3815851;rs1276729531;rs2288195;rs3771900;rs4664455;rs4994327;2_152352251_b37;rs7575451;rs577381350;rs577381350;rs4233649;rs7419956	ENSG00000150556	1
2:152360001-152400000	2:149880001-149920000	3.32303e-18	HiC	GSE87112	IMR90	intra	2_152360136_b37;rs3815852;rs6719297;rs10432479;rs138684936;rs7558940;rs7566225;rs10182296;rs13391309;rs7585717;rs7597735;rs2288198;rs10930688;rs4233650;rs4233651;rs6433481;rs10210564;rs1338379057;rs6433482;rs12996964;rs10187997;rs9287981;rs9287982;rs6725513;rs6735678	ENSG00000150556	0
2:152400001-152440000	2:149880001-149920000	1.3601e-11	HiC	GSE87112	IMR90	intra	rs7563568;rs7602828;rs4664055;rs3213818;rs10208825;rs2288201;rs10174130;rs59898635;rs7424331;rs7419413;rs2288210;rs7568873;rs7421893;rs7422136	ENSG00000150556	1
2:152480001-152520000	2:149880001-149920000	8.73358e-07	HiC	GSE87112	IMR90	intra	rs4599105;rs4664065;rs34579746;rs13383484;rs6709886;rs4664493	ENSG00000150556	0
2:152320001-152360000	2:149920001-149960000	7.10273e-13	HiC	GSE87112	IMR90	intra	rs2123465;rs2444257;rs2444274;rs1065177;rs2432955;rs4474880;rs199700260;rs3815851;rs1276729531;rs2288195;rs3771900;rs4664455;rs4994327;2_152352251_b37;rs7575451;rs577381350;rs577381350;rs4233649;rs7419956	NA	0
2:152360001-152400000	2:149920001-149960000	1.97743e-12	HiC	GSE87112	IMR90	intra	2_152360136_b37;rs3815852;rs6719297;rs10432479;rs138684936;rs7558940;rs7566225;rs10182296;rs13391309;rs7585717;rs7597735;rs2288198;rs10930688;rs4233650;rs4233651;rs6433481;rs10210564;rs1338379057;rs6433482;rs12996964;rs10187997;rs9287981;rs9287982;rs6725513;rs6735678	NA	0
2:152400001-152440000	2:149920001-149960000	9.46942e-11	HiC	GSE87112	IMR90	intra	rs7563568;rs7602828;rs4664055;rs3213818;rs10208825;rs2288201;rs10174130;rs59898635;rs7424331;rs7419413;rs2288210;rs7568873;rs7421893;rs7422136	NA	0
2:152480001-152520000	2:149920001-149960000	1.16662e-07	HiC	GSE87112	IMR90	intra	rs4599105;rs4664065;rs34579746;rs13383484;rs6709886;rs4664493	NA	0
2:152320001-152360000	2:149960001-150000000	2.46072e-13	HiC	GSE87112	IMR90	intra	rs2123465;rs2444257;rs2444274;rs1065177;rs2432955;rs4474880;rs199700260;rs3815851;rs1276729531;rs2288195;rs3771900;rs4664455;rs4994327;2_152352251_b37;rs7575451;rs577381350;rs577381350;rs4233649;rs7419956	NA	0
2:152360001-152400000	2:149960001-150000000	1.12794e-17	HiC	GSE87112	IMR90	intra	2_152360136_b37;rs3815852;rs6719297;rs10432479;rs138684936;rs7558940;rs7566225;rs10182296;rs13391309;rs7585717;rs7597735;rs2288198;rs10930688;rs4233650;rs4233651;rs6433481;rs10210564;rs1338379057;rs6433482;rs12996964;rs10187997;rs9287981;rs9287982;rs6725513;rs6735678	NA	0
2:152400001-152440000	2:149960001-150000000	5.90855e-10	HiC	GSE87112	IMR90	intra	rs7563568;rs7602828;rs4664055;rs3213818;rs10208825;rs2288201;rs10174130;rs59898635;rs7424331;rs7419413;rs2288210;rs7568873;rs7421893;rs7422136	NA	0
2:152480001-152520000	2:149960001-150000000	6.07934e-07	HiC	GSE87112	IMR90	intra	rs4599105;rs4664065;rs34579746;rs13383484;rs6709886;rs4664493	NA	0
2:152320001-152360000	2:150000001-150040000	6.91525e-12	HiC	GSE87112	IMR90	intra	rs2123465;rs2444257;rs2444274;rs1065177;rs2432955;rs4474880;rs199700260;rs3815851;rs1276729531;rs2288195;rs3771900;rs4664455;rs4994327;2_152352251_b37;rs7575451;rs577381350;rs577381350;rs4233649;rs7419956	NA	0
2:152360001-152400000	2:150000001-150040000	6.6345e-22	HiC	GSE87112	IMR90	intra	2_152360136_b37;rs3815852;rs6719297;rs10432479;rs138684936;rs7558940;rs7566225;rs10182296;rs13391309;rs7585717;rs7597735;rs2288198;rs10930688;rs4233650;rs4233651;rs6433481;rs10210564;rs1338379057;rs6433482;rs12996964;rs10187997;rs9287981;rs9287982;rs6725513;rs6735678	NA	0
2:152400001-152440000	2:150000001-150040000	5.51921e-11	HiC	GSE87112	IMR90	intra	rs7563568;rs7602828;rs4664055;rs3213818;rs10208825;rs2288201;rs10174130;rs59898635;rs7424331;rs7419413;rs2288210;rs7568873;rs7421893;rs7422136	NA	0
2:152480001-152520000	2:150000001-150040000	3.29412e-25	HiC	GSE87112	IMR90	intra	rs4599105;rs4664065;rs34579746;rs13383484;rs6709886;rs4664493	NA	0
2:152360001-152400000	2:150040001-150080000	1.47172e-30	HiC	GSE87112	IMR90	intra	2_152360136_b37;rs3815852;rs6719297;rs10432479;rs138684936;rs7558940;rs7566225;rs10182296;rs13391309;rs7585717;rs7597735;rs2288198;rs10930688;rs4233650;rs4233651;rs6433481;rs10210564;rs1338379057;rs6433482;rs12996964;rs10187997;rs9287981;rs9287982;rs6725513;rs6735678	NA	0
2:152480001-152520000	2:150040001-150080000	3.71998e-20	HiC	GSE87112	IMR90	intra	rs4599105;rs4664065;rs34579746;rs13383484;rs6709886;rs4664493	NA	0
2:152320001-152360000	2:150080001-150120000	4.44461e-07	HiC	GSE87112	IMR90	intra	rs2123465;rs2444257;rs2444274;rs1065177;rs2432955;rs4474880;rs199700260;rs3815851;rs1276729531;rs2288195;rs3771900;rs4664455;rs4994327;2_152352251_b37;rs7575451;rs577381350;rs577381350;rs4233649;rs7419956	NA	0
2:152360001-152400000	2:150080001-150120000	9.85418e-18	HiC	GSE87112	IMR90	intra	2_152360136_b37;rs3815852;rs6719297;rs10432479;rs138684936;rs7558940;rs7566225;rs10182296;rs13391309;rs7585717;rs7597735;rs2288198;rs10930688;rs4233650;rs4233651;rs6433481;rs10210564;rs1338379057;rs6433482;rs12996964;rs10187997;rs9287981;rs9287982;rs6725513;rs6735678	NA	0
2:152400001-152440000	2:150080001-150120000	8.69063e-07	HiC	GSE87112	IMR90	intra	rs7563568;rs7602828;rs4664055;rs3213818;rs10208825;rs2288201;rs10174130;rs59898635;rs7424331;rs7419413;rs2288210;rs7568873;rs7421893;rs7422136	NA	0
2:152480001-152520000	2:150080001-150120000	3.10993e-12	HiC	GSE87112	IMR90	intra	rs4599105;rs4664065;rs34579746;rs13383484;rs6709886;rs4664493	NA	0
2:152360001-152400000	2:150120001-150160000	3.43833e-21	HiC	GSE87112	IMR90	intra	2_152360136_b37;rs3815852;rs6719297;rs10432479;rs138684936;rs7558940;rs7566225;rs10182296;rs13391309;rs7585717;rs7597735;rs2288198;rs10930688;rs4233650;rs4233651;rs6433481;rs10210564;rs1338379057;rs6433482;rs12996964;rs10187997;rs9287981;rs9287982;rs6725513;rs6735678	NA	0
2:152400001-152440000	2:150120001-150160000	5.85278e-15	HiC	GSE87112	IMR90	intra	rs7563568;rs7602828;rs4664055;rs3213818;rs10208825;rs2288201;rs10174130;rs59898635;rs7424331;rs7419413;rs2288210;rs7568873;rs7421893;rs7422136	NA	0
2:152480001-152520000	2:150120001-150160000	3.22044e-10	HiC	GSE87112	IMR90	intra	rs4599105;rs4664065;rs34579746;rs13383484;rs6709886;rs4664493	NA	0
2:152320001-152360000	2:150160001-150200000	1.46491e-18	HiC	GSE87112	IMR90	intra	rs2123465;rs2444257;rs2444274;rs1065177;rs2432955;rs4474880;rs199700260;rs3815851;rs1276729531;rs2288195;rs3771900;rs4664455;rs4994327;2_152352251_b37;rs7575451;rs577381350;rs577381350;rs4233649;rs7419956	ENSG00000187123	1
2:152360001-152400000	2:150160001-150200000	5.9169e-16	HiC	GSE87112	IMR90	intra	2_152360136_b37;rs3815852;rs6719297;rs10432479;rs138684936;rs7558940;rs7566225;rs10182296;rs13391309;rs7585717;rs7597735;rs2288198;rs10930688;rs4233650;rs4233651;rs6433481;rs10210564;rs1338379057;rs6433482;rs12996964;rs10187997;rs9287981;rs9287982;rs6725513;rs6735678	ENSG00000187123	0
2:152480001-152520000	2:150160001-150200000	1.15043e-18	HiC	GSE87112	IMR90	intra	rs4599105;rs4664065;rs34579746;rs13383484;rs6709886;rs4664493	ENSG00000187123	0
2:152320001-152360000	2:150200001-150240000	9.08836e-07	HiC	GSE87112	IMR90	intra	rs2123465;rs2444257;rs2444274;rs1065177;rs2432955;rs4474880;rs199700260;rs3815851;rs1276729531;rs2288195;rs3771900;rs4664455;rs4994327;2_152352251_b37;rs7575451;rs577381350;rs577381350;rs4233649;rs7419956	NA	0
2:152360001-152400000	2:150240001-150280000	5.72224e-10	HiC	GSE87112	IMR90	intra	2_152360136_b37;rs3815852;rs6719297;rs10432479;rs138684936;rs7558940;rs7566225;rs10182296;rs13391309;rs7585717;rs7597735;rs2288198;rs10930688;rs4233650;rs4233651;rs6433481;rs10210564;rs1338379057;rs6433482;rs12996964;rs10187997;rs9287981;rs9287982;rs6725513;rs6735678	NA	0
2:152320001-152360000	2:150320001-150360000	1.8233e-12	HiC	GSE87112	IMR90	intra	rs2123465;rs2444257;rs2444274;rs1065177;rs2432955;rs4474880;rs199700260;rs3815851;rs1276729531;rs2288195;rs3771900;rs4664455;rs4994327;2_152352251_b37;rs7575451;rs577381350;rs577381350;rs4233649;rs7419956	NA	0
2:152360001-152400000	2:150320001-150360000	2.85821e-13	HiC	GSE87112	IMR90	intra	2_152360136_b37;rs3815852;rs6719297;rs10432479;rs138684936;rs7558940;rs7566225;rs10182296;rs13391309;rs7585717;rs7597735;rs2288198;rs10930688;rs4233650;rs4233651;rs6433481;rs10210564;rs1338379057;rs6433482;rs12996964;rs10187997;rs9287981;rs9287982;rs6725513;rs6735678	NA	0
2:152400001-152440000	2:150320001-150360000	4.49655e-16	HiC	GSE87112	IMR90	intra	rs7563568;rs7602828;rs4664055;rs3213818;rs10208825;rs2288201;rs10174130;rs59898635;rs7424331;rs7419413;rs2288210;rs7568873;rs7421893;rs7422136	NA	0
2:152480001-152520000	2:150320001-150360000	9.46897e-21	HiC	GSE87112	IMR90	intra	rs4599105;rs4664065;rs34579746;rs13383484;rs6709886;rs4664493	NA	0
2:152320001-152360000	2:150360001-150400000	5.1991e-21	HiC	GSE87112	IMR90	intra	rs2123465;rs2444257;rs2444274;rs1065177;rs2432955;rs4474880;rs199700260;rs3815851;rs1276729531;rs2288195;rs3771900;rs4664455;rs4994327;2_152352251_b37;rs7575451;rs577381350;rs577381350;rs4233649;rs7419956	NA	0
2:152360001-152400000	2:150360001-150400000	2.03748e-07	HiC	GSE87112	IMR90	intra	2_152360136_b37;rs3815852;rs6719297;rs10432479;rs138684936;rs7558940;rs7566225;rs10182296;rs13391309;rs7585717;rs7597735;rs2288198;rs10930688;rs4233650;rs4233651;rs6433481;rs10210564;rs1338379057;rs6433482;rs12996964;rs10187997;rs9287981;rs9287982;rs6725513;rs6735678	NA	0
2:152480001-152520000	2:150360001-150400000	1.36644e-15	HiC	GSE87112	IMR90	intra	rs4599105;rs4664065;rs34579746;rs13383484;rs6709886;rs4664493	NA	0
2:152240001-152280000	2:150400001-150440000	1.25365e-11	HiC	GSE87112	IMR90	intra	rs6707824;rs1478523908;rs61345365;rs1378794381;rs4315520;rs13002073	NA	0
2:152320001-152360000	2:150400001-150440000	2.35387e-28	HiC	GSE87112	IMR90	intra	rs2123465;rs2444257;rs2444274;rs1065177;rs2432955;rs4474880;rs199700260;rs3815851;rs1276729531;rs2288195;rs3771900;rs4664455;rs4994327;2_152352251_b37;rs7575451;rs577381350;rs577381350;rs4233649;rs7419956	NA	0
2:152240001-152280000	2:150440001-150480000	4.28518e-31	HiC	GSE87112	IMR90	intra	rs6707824;rs1478523908;rs61345365;rs1378794381;rs4315520;rs13002073	ENSG00000168288	0
2:152240001-152280000	2:150480001-150520000	2.22984e-24	HiC	GSE87112	IMR90	intra	rs6707824;rs1478523908;rs61345365;rs1378794381;rs4315520;rs13002073	NA	0
2:152320001-152360000	2:150480001-150520000	8.01363e-13	HiC	GSE87112	IMR90	intra	rs2123465;rs2444257;rs2444274;rs1065177;rs2432955;rs4474880;rs199700260;rs3815851;rs1276729531;rs2288195;rs3771900;rs4664455;rs4994327;2_152352251_b37;rs7575451;rs577381350;rs577381350;rs4233649;rs7419956	NA	0
2:152240001-152280000	2:150520001-150560000	1.22442e-15	HiC	GSE87112	IMR90	intra	rs6707824;rs1478523908;rs61345365;rs1378794381;rs4315520;rs13002073	NA	0
2:152240001-152280000	2:150560001-150600000	2.11735e-23	HiC	GSE87112	IMR90	intra	rs6707824;rs1478523908;rs61345365;rs1378794381;rs4315520;rs13002073	NA	0
2:152320001-152360000	2:150560001-150600000	4.86632e-20	HiC	GSE87112	IMR90	intra	rs2123465;rs2444257;rs2444274;rs1065177;rs2432955;rs4474880;rs199700260;rs3815851;rs1276729531;rs2288195;rs3771900;rs4664455;rs4994327;2_152352251_b37;rs7575451;rs577381350;rs577381350;rs4233649;rs7419956	NA	0
2:152240001-152280000	2:150600001-150640000	9.56625e-17	HiC	GSE87112	IMR90	intra	rs6707824;rs1478523908;rs61345365;rs1378794381;rs4315520;rs13002073	NA	0
2:152320001-152360000	2:150600001-150640000	9.13672e-14	HiC	GSE87112	IMR90	intra	rs2123465;rs2444257;rs2444274;rs1065177;rs2432955;rs4474880;rs199700260;rs3815851;rs1276729531;rs2288195;rs3771900;rs4664455;rs4994327;2_152352251_b37;rs7575451;rs577381350;rs577381350;rs4233649;rs7419956	NA	0
2:152240001-152280000	2:150640001-150680000	7.13726e-09	HiC	GSE87112	IMR90	intra	rs6707824;rs1478523908;rs61345365;rs1378794381;rs4315520;rs13002073	NA	0
2:152240001-152280000	2:150680001-150720000	4.77703e-09	HiC	GSE87112	IMR90	intra	rs6707824;rs1478523908;rs61345365;rs1378794381;rs4315520;rs13002073	NA	0
2:152240001-152280000	2:150720001-150760000	8.72172e-18	HiC	GSE87112	IMR90	intra	rs6707824;rs1478523908;rs61345365;rs1378794381;rs4315520;rs13002073	NA	0
2:152320001-152360000	2:150720001-150760000	2.04823e-07	HiC	GSE87112	IMR90	intra	rs2123465;rs2444257;rs2444274;rs1065177;rs2432955;rs4474880;rs199700260;rs3815851;rs1276729531;rs2288195;rs3771900;rs4664455;rs4994327;2_152352251_b37;rs7575451;rs577381350;rs577381350;rs4233649;rs7419956	NA	0
2:152240001-152280000	2:150760001-150800000	3.33661e-17	HiC	GSE87112	IMR90	intra	rs6707824;rs1478523908;rs61345365;rs1378794381;rs4315520;rs13002073	NA	0
2:152320001-152360000	2:150760001-150800000	1.32682e-10	HiC	GSE87112	IMR90	intra	rs2123465;rs2444257;rs2444274;rs1065177;rs2432955;rs4474880;rs199700260;rs3815851;rs1276729531;rs2288195;rs3771900;rs4664455;rs4994327;2_152352251_b37;rs7575451;rs577381350;rs577381350;rs4233649;rs7419956	NA	0
2:152240001-152280000	2:150840001-150880000	3.83051e-07	HiC	GSE87112	IMR90	intra	rs6707824;rs1478523908;rs61345365;rs1378794381;rs4315520;rs13002073	NA	0
2:152240001-152280000	2:150960001-151000000	6.67074e-10	HiC	GSE87112	IMR90	intra	rs6707824;rs1478523908;rs61345365;rs1378794381;rs4315520;rs13002073	NA	0
2:152240001-152280000	2:151080001-151120000	1.9249e-07	HiC	GSE87112	IMR90	intra	rs6707824;rs1478523908;rs61345365;rs1378794381;rs4315520;rs13002073	NA	0
2:152240001-152280000	2:151160001-151200000	2.19202e-08	HiC	GSE87112	IMR90	intra	rs6707824;rs1478523908;rs61345365;rs1378794381;rs4315520;rs13002073	NA	0
2:152240001-152280000	2:151240001-151280000	5.46955e-20	HiC	GSE87112	IMR90	intra	rs6707824;rs1478523908;rs61345365;rs1378794381;rs4315520;rs13002073	NA	0
2:152240001-152280000	2:151280001-151320000	9.56111e-16	HiC	GSE87112	IMR90	intra	rs6707824;rs1478523908;rs61345365;rs1378794381;rs4315520;rs13002073	NA	0
2:152320001-152360000	2:151280001-151320000	3.41411e-08	HiC	GSE87112	IMR90	intra	rs2123465;rs2444257;rs2444274;rs1065177;rs2432955;rs4474880;rs199700260;rs3815851;rs1276729531;rs2288195;rs3771900;rs4664455;rs4994327;2_152352251_b37;rs7575451;rs577381350;rs577381350;rs4233649;rs7419956	NA	0
2:152240001-152280000	2:151320001-151360000	1.99155e-12	HiC	GSE87112	IMR90	intra	rs6707824;rs1478523908;rs61345365;rs1378794381;rs4315520;rs13002073	NA	0
2:152240001-152280000	2:151360001-151400000	2.93548e-19	HiC	GSE87112	IMR90	intra	rs6707824;rs1478523908;rs61345365;rs1378794381;rs4315520;rs13002073	ENSG00000115963	0
2:152240001-152280000	2:151400001-151440000	1.51433e-11	HiC	GSE87112	IMR90	intra	rs6707824;rs1478523908;rs61345365;rs1378794381;rs4315520;rs13002073	NA	0
2:152240001-152280000	2:151480001-151520000	2.16087e-09	HiC	GSE87112	IMR90	intra	rs6707824;rs1478523908;rs61345365;rs1378794381;rs4315520;rs13002073	NA	0
2:152240001-152280000	2:151600001-151640000	4.22577e-08	HiC	GSE87112	IMR90	intra	rs6707824;rs1478523908;rs61345365;rs1378794381;rs4315520;rs13002073	NA	0
2:152240001-152280000	2:152080001-152120000	6.74437e-13	HiC	GSE87112	IMR90	intra	rs6707824;rs1478523908;rs61345365;rs1378794381;rs4315520;rs13002073	ENSG00000184898	0
2:152240001-152280000	2:152120001-152160000	1.60634e-37	HiC	GSE87112	IMR90	intra	rs6707824;rs1478523908;rs61345365;rs1378794381;rs4315520;rs13002073	ENSG00000123609	0
2:152320001-152360000	2:152120001-152160000	1.17037e-08	HiC	GSE87112	IMR90	intra	rs2123465;rs2444257;rs2444274;rs1065177;rs2432955;rs4474880;rs199700260;rs3815851;rs1276729531;rs2288195;rs3771900;rs4664455;rs4994327;2_152352251_b37;rs7575451;rs577381350;rs577381350;rs4233649;rs7419956	ENSG00000123609	1
2:152360001-152400000	2:152320001-152360000	3.98186e-12	HiC	GSE87112	IMR90	intra	2_152360136_b37;rs3815852;rs6719297;rs10432479;rs138684936;rs7558940;rs7566225;rs10182296;rs13391309;rs7585717;rs7597735;rs2288198;rs10930688;rs4233650;rs4233651;rs6433481;rs10210564;rs1338379057;rs6433482;rs12996964;rs10187997;rs9287981;rs9287982;rs6725513;rs6735678	NA	0
2:152400001-152440000	2:152360001-152400000	1.34171e-15	HiC	GSE87112	IMR90	intra	rs7563568;rs7602828;rs4664055;rs3213818;rs10208825;rs2288201;rs10174130;rs59898635;rs7424331;rs7419413;rs2288210;rs7568873;rs7421893;rs7422136	NA	0
2:152480001-152520000	2:152360001-152400000	2.1082e-08	HiC	GSE87112	IMR90	intra	rs4599105;rs4664065;rs34579746;rs13383484;rs6709886;rs4664493	NA	0
2:152480001-152520000	2:152400001-152440000	4.08942e-12	HiC	GSE87112	IMR90	intra	rs4599105;rs4664065;rs34579746;rs13383484;rs6709886;rs4664493	NA	0
2:152320001-152360000	2:152360001-152400000	1.97604e-35	HiC	GSE87112	Mesenchymal_Stem_Cell	intra	rs2123465;rs2444257;rs2444274;rs1065177;rs2432955;rs4474880;rs199700260;rs3815851;rs1276729531;rs2288195;rs3771900;rs4664455;rs4994327;2_152352251_b37;rs7575451;rs577381350;rs577381350;rs4233649;rs7419956	NA	0
2:152320001-152360000	2:152480001-152520000	2.34888e-11	HiC	GSE87112	Mesenchymal_Stem_Cell	intra	rs2123465;rs2444257;rs2444274;rs1065177;rs2432955;rs4474880;rs199700260;rs3815851;rs1276729531;rs2288195;rs3771900;rs4664455;rs4994327;2_152352251_b37;rs7575451;rs577381350;rs577381350;rs4233649;rs7419956	NA	0
2:152320001-152360000	2:152840001-152880000	2.4022e-07	HiC	GSE87112	Mesenchymal_Stem_Cell	intra	rs2123465;rs2444257;rs2444274;rs1065177;rs2432955;rs4474880;rs199700260;rs3815851;rs1276729531;rs2288195;rs3771900;rs4664455;rs4994327;2_152352251_b37;rs7575451;rs577381350;rs577381350;rs4233649;rs7419956	NA	0
2:152320001-152360000	2:153320001-153360000	3.72e-17	HiC	GSE87112	Mesenchymal_Stem_Cell	intra	rs2123465;rs2444257;rs2444274;rs1065177;rs2432955;rs4474880;rs199700260;rs3815851;rs1276729531;rs2288195;rs3771900;rs4664455;rs4994327;2_152352251_b37;rs7575451;rs577381350;rs577381350;rs4233649;rs7419956	NA	0
2:152320001-152360000	2:153440001-153480000	8.644e-08	HiC	GSE87112	Mesenchymal_Stem_Cell	intra	rs2123465;rs2444257;rs2444274;rs1065177;rs2432955;rs4474880;rs199700260;rs3815851;rs1276729531;rs2288195;rs3771900;rs4664455;rs4994327;2_152352251_b37;rs7575451;rs577381350;rs577381350;rs4233649;rs7419956	NA	0
2:152360001-152400000	2:152400001-152440000	8.2819e-07	HiC	GSE87112	Mesenchymal_Stem_Cell	intra	2_152360136_b37;rs3815852;rs6719297;rs10432479;rs138684936;rs7558940;rs7566225;rs10182296;rs13391309;rs7585717;rs7597735;rs2288198;rs10930688;rs4233650;rs4233651;rs6433481;rs10210564;rs1338379057;rs6433482;rs12996964;rs10187997;rs9287981;rs9287982;rs6725513;rs6735678	NA	0
2:152360001-152400000	2:152480001-152520000	2.10751e-09	HiC	GSE87112	Mesenchymal_Stem_Cell	intra	2_152360136_b37;rs3815852;rs6719297;rs10432479;rs138684936;rs7558940;rs7566225;rs10182296;rs13391309;rs7585717;rs7597735;rs2288198;rs10930688;rs4233650;rs4233651;rs6433481;rs10210564;rs1338379057;rs6433482;rs12996964;rs10187997;rs9287981;rs9287982;rs6725513;rs6735678	NA	0
2:152360001-152400000	2:153320001-153360000	1.38371e-11	HiC	GSE87112	Mesenchymal_Stem_Cell	intra	2_152360136_b37;rs3815852;rs6719297;rs10432479;rs138684936;rs7558940;rs7566225;rs10182296;rs13391309;rs7585717;rs7597735;rs2288198;rs10930688;rs4233650;rs4233651;rs6433481;rs10210564;rs1338379057;rs6433482;rs12996964;rs10187997;rs9287981;rs9287982;rs6725513;rs6735678	NA	0
2:152360001-152400000	2:155160001-155200000	6.70847e-07	HiC	GSE87112	Mesenchymal_Stem_Cell	intra	2_152360136_b37;rs3815852;rs6719297;rs10432479;rs138684936;rs7558940;rs7566225;rs10182296;rs13391309;rs7585717;rs7597735;rs2288198;rs10930688;rs4233650;rs4233651;rs6433481;rs10210564;rs1338379057;rs6433482;rs12996964;rs10187997;rs9287981;rs9287982;rs6725513;rs6735678	NA	0
2:152360001-152400000	2:155200001-155240000	4.72659e-08	HiC	GSE87112	Mesenchymal_Stem_Cell	intra	2_152360136_b37;rs3815852;rs6719297;rs10432479;rs138684936;rs7558940;rs7566225;rs10182296;rs13391309;rs7585717;rs7597735;rs2288198;rs10930688;rs4233650;rs4233651;rs6433481;rs10210564;rs1338379057;rs6433482;rs12996964;rs10187997;rs9287981;rs9287982;rs6725513;rs6735678	NA	0
2:152400001-152440000	2:152480001-152520000	3.72269e-22	HiC	GSE87112	Mesenchymal_Stem_Cell	intra	rs7563568;rs7602828;rs4664055;rs3213818;rs10208825;rs2288201;rs10174130;rs59898635;rs7424331;rs7419413;rs2288210;rs7568873;rs7421893;rs7422136	NA	0
2:152400001-152440000	2:152720001-152760000	1.1709e-08	HiC	GSE87112	Mesenchymal_Stem_Cell	intra	rs7563568;rs7602828;rs4664055;rs3213818;rs10208825;rs2288201;rs10174130;rs59898635;rs7424331;rs7419413;rs2288210;rs7568873;rs7421893;rs7422136	NA	0
2:152400001-152440000	2:152800001-152840000	1.5866e-07	HiC	GSE87112	Mesenchymal_Stem_Cell	intra	rs7563568;rs7602828;rs4664055;rs3213818;rs10208825;rs2288201;rs10174130;rs59898635;rs7424331;rs7419413;rs2288210;rs7568873;rs7421893;rs7422136	NA	0
2:152480001-152520000	2:152520001-152560000	5.4809e-17	HiC	GSE87112	Mesenchymal_Stem_Cell	intra	rs4599105;rs4664065;rs34579746;rs13383484;rs6709886;rs4664493	NA	0
2:152480001-152520000	2:152560001-152600000	3.43353e-26	HiC	GSE87112	Mesenchymal_Stem_Cell	intra	rs4599105;rs4664065;rs34579746;rs13383484;rs6709886;rs4664493	ENSG00000183091	0
2:152480001-152520000	2:152600001-152640000	4.33155e-14	HiC	GSE87112	Mesenchymal_Stem_Cell	intra	rs4599105;rs4664065;rs34579746;rs13383484;rs6709886;rs4664493	NA	0
2:152480001-152520000	2:152640001-152680000	2.7383e-46	HiC	GSE87112	Mesenchymal_Stem_Cell	intra	rs4599105;rs4664065;rs34579746;rs13383484;rs6709886;rs4664493	NA	0
2:152480001-152520000	2:152720001-152760000	1.29731e-34	HiC	GSE87112	Mesenchymal_Stem_Cell	intra	rs4599105;rs4664065;rs34579746;rs13383484;rs6709886;rs4664493	NA	0
2:152480001-152520000	2:152760001-152800000	4.61948e-21	HiC	GSE87112	Mesenchymal_Stem_Cell	intra	rs4599105;rs4664065;rs34579746;rs13383484;rs6709886;rs4664493	NA	0
2:152480001-152520000	2:152800001-152840000	8.45892e-46	HiC	GSE87112	Mesenchymal_Stem_Cell	intra	rs4599105;rs4664065;rs34579746;rs13383484;rs6709886;rs4664493	NA	0
2:152480001-152520000	2:152840001-152880000	6.25424e-20	HiC	GSE87112	Mesenchymal_Stem_Cell	intra	rs4599105;rs4664065;rs34579746;rs13383484;rs6709886;rs4664493	NA	0
2:152480001-152520000	2:152880001-152920000	2.00351e-12	HiC	GSE87112	Mesenchymal_Stem_Cell	intra	rs4599105;rs4664065;rs34579746;rs13383484;rs6709886;rs4664493	NA	0
2:152480001-152520000	2:153600001-153640000	5.78521e-09	HiC	GSE87112	Mesenchymal_Stem_Cell	intra	rs4599105;rs4664065;rs34579746;rs13383484;rs6709886;rs4664493	NA	0
2:152480001-152520000	2:153800001-153840000	1.61815e-14	HiC	GSE87112	Mesenchymal_Stem_Cell	intra	rs4599105;rs4664065;rs34579746;rs13383484;rs6709886;rs4664493	NA	0
2:152480001-152520000	2:153880001-153920000	2.06285e-14	HiC	GSE87112	Mesenchymal_Stem_Cell	intra	rs4599105;rs4664065;rs34579746;rs13383484;rs6709886;rs4664493	NA	0
2:152480001-152520000	2:153960001-154000000	1.63853e-12	HiC	GSE87112	Mesenchymal_Stem_Cell	intra	rs4599105;rs4664065;rs34579746;rs13383484;rs6709886;rs4664493	NA	0
2:152480001-152520000	2:154040001-154080000	3.61387e-07	HiC	GSE87112	Mesenchymal_Stem_Cell	intra	rs4599105;rs4664065;rs34579746;rs13383484;rs6709886;rs4664493	NA	0
2:152480001-152520000	2:154080001-154120000	1.53955e-07	HiC	GSE87112	Mesenchymal_Stem_Cell	intra	rs4599105;rs4664065;rs34579746;rs13383484;rs6709886;rs4664493	NA	0
2:152480001-152520000	2:154120001-154160000	5.81892e-12	HiC	GSE87112	Mesenchymal_Stem_Cell	intra	rs4599105;rs4664065;rs34579746;rs13383484;rs6709886;rs4664493	NA	0
2:152480001-152520000	2:154160001-154200000	4.13407e-21	HiC	GSE87112	Mesenchymal_Stem_Cell	intra	rs4599105;rs4664065;rs34579746;rs13383484;rs6709886;rs4664493	NA	0
2:152480001-152520000	2:154200001-154240000	1.179e-10	HiC	GSE87112	Mesenchymal_Stem_Cell	intra	rs4599105;rs4664065;rs34579746;rs13383484;rs6709886;rs4664493	NA	0
2:152480001-152520000	2:154240001-154280000	4.14117e-15	HiC	GSE87112	Mesenchymal_Stem_Cell	intra	rs4599105;rs4664065;rs34579746;rs13383484;rs6709886;rs4664493	NA	0
2:152480001-152520000	2:154320001-154360000	1.6157e-08	HiC	GSE87112	Mesenchymal_Stem_Cell	intra	rs4599105;rs4664065;rs34579746;rs13383484;rs6709886;rs4664493	ENSG00000177519	0
2:152480001-152520000	2:154360001-154400000	2.81164e-08	HiC	GSE87112	Mesenchymal_Stem_Cell	intra	rs4599105;rs4664065;rs34579746;rs13383484;rs6709886;rs4664493	NA	0
2:152480001-152520000	2:154400001-154440000	1.1213e-10	HiC	GSE87112	Mesenchymal_Stem_Cell	intra	rs4599105;rs4664065;rs34579746;rs13383484;rs6709886;rs4664493	NA	0
2:152480001-152520000	2:154480001-154520000	1.91986e-07	HiC	GSE87112	Mesenchymal_Stem_Cell	intra	rs4599105;rs4664065;rs34579746;rs13383484;rs6709886;rs4664493	NA	0
2:152480001-152520000	2:154640001-154680000	5.96409e-11	HiC	GSE87112	Mesenchymal_Stem_Cell	intra	rs4599105;rs4664065;rs34579746;rs13383484;rs6709886;rs4664493	NA	0
2:152480001-152520000	2:154800001-154840000	3.34796e-07	HiC	GSE87112	Mesenchymal_Stem_Cell	intra	rs4599105;rs4664065;rs34579746;rs13383484;rs6709886;rs4664493	NA	0
2:152480001-152520000	2:155040001-155080000	8.42974e-12	HiC	GSE87112	Mesenchymal_Stem_Cell	intra	rs4599105;rs4664065;rs34579746;rs13383484;rs6709886;rs4664493	NA	0
2:152480001-152520000	2:155160001-155200000	4.4094e-14	HiC	GSE87112	Mesenchymal_Stem_Cell	intra	rs4599105;rs4664065;rs34579746;rs13383484;rs6709886;rs4664493	NA	0
2:152480001-152520000	2:155200001-155240000	1.95121e-07	HiC	GSE87112	Mesenchymal_Stem_Cell	intra	rs4599105;rs4664065;rs34579746;rs13383484;rs6709886;rs4664493	NA	0
2:152480001-152520000	2:155240001-155280000	1.1342e-15	HiC	GSE87112	Mesenchymal_Stem_Cell	intra	rs4599105;rs4664065;rs34579746;rs13383484;rs6709886;rs4664493	NA	0
2:152480001-152520000	2:155280001-155320000	4.72659e-08	HiC	GSE87112	Mesenchymal_Stem_Cell	intra	rs4599105;rs4664065;rs34579746;rs13383484;rs6709886;rs4664493	NA	0
2:152480001-152520000	2:155360001-155400000	5.44268e-14	HiC	GSE87112	Mesenchymal_Stem_Cell	intra	rs4599105;rs4664065;rs34579746;rs13383484;rs6709886;rs4664493	NA	0
2:152480001-152520000	2:155400001-155440000	6.70847e-07	HiC	GSE87112	Mesenchymal_Stem_Cell	intra	rs4599105;rs4664065;rs34579746;rs13383484;rs6709886;rs4664493	NA	0
2:152320001-152360000	2:149640001-149680000	9.7667e-08	HiC	GSE87112	Mesenchymal_Stem_Cell	intra	rs2123465;rs2444257;rs2444274;rs1065177;rs2432955;rs4474880;rs199700260;rs3815851;rs1276729531;rs2288195;rs3771900;rs4664455;rs4994327;2_152352251_b37;rs7575451;rs577381350;rs577381350;rs4233649;rs7419956	NA	0
2:152240001-152280000	2:150000001-150040000	5.97725e-08	HiC	GSE87112	Mesenchymal_Stem_Cell	intra	rs6707824;rs1478523908;rs61345365;rs1378794381;rs4315520;rs13002073	NA	0
2:152240001-152280000	2:150080001-150120000	3.94148e-07	HiC	GSE87112	Mesenchymal_Stem_Cell	intra	rs6707824;rs1478523908;rs61345365;rs1378794381;rs4315520;rs13002073	NA	0
2:152240001-152280000	2:150160001-150200000	1.56892e-10	HiC	GSE87112	Mesenchymal_Stem_Cell	intra	rs6707824;rs1478523908;rs61345365;rs1378794381;rs4315520;rs13002073	ENSG00000187123	0
2:152320001-152360000	2:150320001-150360000	1.58838e-09	HiC	GSE87112	Mesenchymal_Stem_Cell	intra	rs2123465;rs2444257;rs2444274;rs1065177;rs2432955;rs4474880;rs199700260;rs3815851;rs1276729531;rs2288195;rs3771900;rs4664455;rs4994327;2_152352251_b37;rs7575451;rs577381350;rs577381350;rs4233649;rs7419956	NA	0
2:152240001-152280000	2:150440001-150480000	1.81952e-19	HiC	GSE87112	Mesenchymal_Stem_Cell	intra	rs6707824;rs1478523908;rs61345365;rs1378794381;rs4315520;rs13002073	ENSG00000168288	0
2:152240001-152280000	2:150480001-150520000	8.96482e-24	HiC	GSE87112	Mesenchymal_Stem_Cell	intra	rs6707824;rs1478523908;rs61345365;rs1378794381;rs4315520;rs13002073	NA	0
2:152320001-152360000	2:150480001-150520000	1.57053e-07	HiC	GSE87112	Mesenchymal_Stem_Cell	intra	rs2123465;rs2444257;rs2444274;rs1065177;rs2432955;rs4474880;rs199700260;rs3815851;rs1276729531;rs2288195;rs3771900;rs4664455;rs4994327;2_152352251_b37;rs7575451;rs577381350;rs577381350;rs4233649;rs7419956	NA	0
2:152240001-152280000	2:150520001-150560000	3.87653e-23	HiC	GSE87112	Mesenchymal_Stem_Cell	intra	rs6707824;rs1478523908;rs61345365;rs1378794381;rs4315520;rs13002073	NA	0
2:152320001-152360000	2:150520001-150560000	2.64694e-10	HiC	GSE87112	Mesenchymal_Stem_Cell	intra	rs2123465;rs2444257;rs2444274;rs1065177;rs2432955;rs4474880;rs199700260;rs3815851;rs1276729531;rs2288195;rs3771900;rs4664455;rs4994327;2_152352251_b37;rs7575451;rs577381350;rs577381350;rs4233649;rs7419956	NA	0
2:152360001-152400000	2:150520001-150560000	4.68451e-07	HiC	GSE87112	Mesenchymal_Stem_Cell	intra	2_152360136_b37;rs3815852;rs6719297;rs10432479;rs138684936;rs7558940;rs7566225;rs10182296;rs13391309;rs7585717;rs7597735;rs2288198;rs10930688;rs4233650;rs4233651;rs6433481;rs10210564;rs1338379057;rs6433482;rs12996964;rs10187997;rs9287981;rs9287982;rs6725513;rs6735678	NA	0
2:152240001-152280000	2:150560001-150600000	9.66631e-15	HiC	GSE87112	Mesenchymal_Stem_Cell	intra	rs6707824;rs1478523908;rs61345365;rs1378794381;rs4315520;rs13002073	NA	0
2:152320001-152360000	2:150560001-150600000	1.93382e-09	HiC	GSE87112	Mesenchymal_Stem_Cell	intra	rs2123465;rs2444257;rs2444274;rs1065177;rs2432955;rs4474880;rs199700260;rs3815851;rs1276729531;rs2288195;rs3771900;rs4664455;rs4994327;2_152352251_b37;rs7575451;rs577381350;rs577381350;rs4233649;rs7419956	NA	0
2:152240001-152280000	2:150600001-150640000	5.81892e-12	HiC	GSE87112	Mesenchymal_Stem_Cell	intra	rs6707824;rs1478523908;rs61345365;rs1378794381;rs4315520;rs13002073	NA	0
2:152240001-152280000	2:150640001-150680000	4.50839e-21	HiC	GSE87112	Mesenchymal_Stem_Cell	intra	rs6707824;rs1478523908;rs61345365;rs1378794381;rs4315520;rs13002073	NA	0
2:152240001-152280000	2:150680001-150720000	5.4573e-11	HiC	GSE87112	Mesenchymal_Stem_Cell	intra	rs6707824;rs1478523908;rs61345365;rs1378794381;rs4315520;rs13002073	NA	0
2:152320001-152360000	2:150680001-150720000	7.50851e-10	HiC	GSE87112	Mesenchymal_Stem_Cell	intra	rs2123465;rs2444257;rs2444274;rs1065177;rs2432955;rs4474880;rs199700260;rs3815851;rs1276729531;rs2288195;rs3771900;rs4664455;rs4994327;2_152352251_b37;rs7575451;rs577381350;rs577381350;rs4233649;rs7419956	NA	0
2:152240001-152280000	2:150720001-150760000	3.40057e-34	HiC	GSE87112	Mesenchymal_Stem_Cell	intra	rs6707824;rs1478523908;rs61345365;rs1378794381;rs4315520;rs13002073	NA	0
2:152320001-152360000	2:150720001-150760000	4.04336e-13	HiC	GSE87112	Mesenchymal_Stem_Cell	intra	rs2123465;rs2444257;rs2444274;rs1065177;rs2432955;rs4474880;rs199700260;rs3815851;rs1276729531;rs2288195;rs3771900;rs4664455;rs4994327;2_152352251_b37;rs7575451;rs577381350;rs577381350;rs4233649;rs7419956	NA	0
2:152240001-152280000	2:150760001-150800000	5.32842e-17	HiC	GSE87112	Mesenchymal_Stem_Cell	intra	rs6707824;rs1478523908;rs61345365;rs1378794381;rs4315520;rs13002073	NA	0
2:152320001-152360000	2:150760001-150800000	5.67986e-10	HiC	GSE87112	Mesenchymal_Stem_Cell	intra	rs2123465;rs2444257;rs2444274;rs1065177;rs2432955;rs4474880;rs199700260;rs3815851;rs1276729531;rs2288195;rs3771900;rs4664455;rs4994327;2_152352251_b37;rs7575451;rs577381350;rs577381350;rs4233649;rs7419956	NA	0
2:152240001-152280000	2:150840001-150880000	2.18809e-09	HiC	GSE87112	Mesenchymal_Stem_Cell	intra	rs6707824;rs1478523908;rs61345365;rs1378794381;rs4315520;rs13002073	NA	0
2:152240001-152280000	2:150920001-150960000	4.56977e-07	HiC	GSE87112	Mesenchymal_Stem_Cell	intra	rs6707824;rs1478523908;rs61345365;rs1378794381;rs4315520;rs13002073	NA	0
2:152240001-152280000	2:151160001-151200000	7.97267e-15	HiC	GSE87112	Mesenchymal_Stem_Cell	intra	rs6707824;rs1478523908;rs61345365;rs1378794381;rs4315520;rs13002073	NA	0
2:152240001-152280000	2:151280001-151320000	4.81689e-07	HiC	GSE87112	Mesenchymal_Stem_Cell	intra	rs6707824;rs1478523908;rs61345365;rs1378794381;rs4315520;rs13002073	NA	0
2:152240001-152280000	2:151400001-151440000	1.72146e-10	HiC	GSE87112	Mesenchymal_Stem_Cell	intra	rs6707824;rs1478523908;rs61345365;rs1378794381;rs4315520;rs13002073	NA	0
2:152240001-152280000	2:151480001-151520000	1.17911e-08	HiC	GSE87112	Mesenchymal_Stem_Cell	intra	rs6707824;rs1478523908;rs61345365;rs1378794381;rs4315520;rs13002073	NA	0
2:152240001-152280000	2:152120001-152160000	2.02506e-59	HiC	GSE87112	Mesenchymal_Stem_Cell	intra	rs6707824;rs1478523908;rs61345365;rs1378794381;rs4315520;rs13002073	ENSG00000123609	0
2:152320001-152360000	2:152120001-152160000	7.3438e-11	HiC	GSE87112	Mesenchymal_Stem_Cell	intra	rs2123465;rs2444257;rs2444274;rs1065177;rs2432955;rs4474880;rs199700260;rs3815851;rs1276729531;rs2288195;rs3771900;rs4664455;rs4994327;2_152352251_b37;rs7575451;rs577381350;rs577381350;rs4233649;rs7419956	ENSG00000123609	1
2:152240001-152280000	2:152160001-152200000	2.52393e-09	HiC	GSE87112	Mesenchymal_Stem_Cell	intra	rs6707824;rs1478523908;rs61345365;rs1378794381;rs4315520;rs13002073	NA	0
2:152360001-152400000	2:152320001-152360000	1.97604e-35	HiC	GSE87112	Mesenchymal_Stem_Cell	intra	2_152360136_b37;rs3815852;rs6719297;rs10432479;rs138684936;rs7558940;rs7566225;rs10182296;rs13391309;rs7585717;rs7597735;rs2288198;rs10930688;rs4233650;rs4233651;rs6433481;rs10210564;rs1338379057;rs6433482;rs12996964;rs10187997;rs9287981;rs9287982;rs6725513;rs6735678	NA	0
2:152480001-152520000	2:152320001-152360000	2.34888e-11	HiC	GSE87112	Mesenchymal_Stem_Cell	intra	rs4599105;rs4664065;rs34579746;rs13383484;rs6709886;rs4664493	NA	0
2:152400001-152440000	2:152360001-152400000	8.2819e-07	HiC	GSE87112	Mesenchymal_Stem_Cell	intra	rs7563568;rs7602828;rs4664055;rs3213818;rs10208825;rs2288201;rs10174130;rs59898635;rs7424331;rs7419413;rs2288210;rs7568873;rs7421893;rs7422136	NA	0
2:152480001-152520000	2:152360001-152400000	2.10751e-09	HiC	GSE87112	Mesenchymal_Stem_Cell	intra	rs4599105;rs4664065;rs34579746;rs13383484;rs6709886;rs4664493	NA	0
2:152480001-152520000	2:152400001-152440000	3.72269e-22	HiC	GSE87112	Mesenchymal_Stem_Cell	intra	rs4599105;rs4664065;rs34579746;rs13383484;rs6709886;rs4664493	NA	0
2:152240001-152280000	2:152320001-152360000	5.86814e-18	HiC	GSE87112	Mesendoderm	intra	rs6707824;rs1478523908;rs61345365;rs1378794381;rs4315520;rs13002073	NA	0
2:152320001-152360000	2:152360001-152400000	3.25408e-54	HiC	GSE87112	Mesendoderm	intra	rs2123465;rs2444257;rs2444274;rs1065177;rs2432955;rs4474880;rs199700260;rs3815851;rs1276729531;rs2288195;rs3771900;rs4664455;rs4994327;2_152352251_b37;rs7575451;rs577381350;rs577381350;rs4233649;rs7419956	NA	0
2:152320001-152360000	2:152400001-152440000	6.5539e-23	HiC	GSE87112	Mesendoderm	intra	rs2123465;rs2444257;rs2444274;rs1065177;rs2432955;rs4474880;rs199700260;rs3815851;rs1276729531;rs2288195;rs3771900;rs4664455;rs4994327;2_152352251_b37;rs7575451;rs577381350;rs577381350;rs4233649;rs7419956	NA	0
2:152320001-152360000	2:152480001-152520000	7.93436e-32	HiC	GSE87112	Mesendoderm	intra	rs2123465;rs2444257;rs2444274;rs1065177;rs2432955;rs4474880;rs199700260;rs3815851;rs1276729531;rs2288195;rs3771900;rs4664455;rs4994327;2_152352251_b37;rs7575451;rs577381350;rs577381350;rs4233649;rs7419956	NA	0
2:152320001-152360000	2:152640001-152680000	1.30274e-11	HiC	GSE87112	Mesendoderm	intra	rs2123465;rs2444257;rs2444274;rs1065177;rs2432955;rs4474880;rs199700260;rs3815851;rs1276729531;rs2288195;rs3771900;rs4664455;rs4994327;2_152352251_b37;rs7575451;rs577381350;rs577381350;rs4233649;rs7419956	NA	0
2:152320001-152360000	2:152720001-152760000	2.09127e-16	HiC	GSE87112	Mesendoderm	intra	rs2123465;rs2444257;rs2444274;rs1065177;rs2432955;rs4474880;rs199700260;rs3815851;rs1276729531;rs2288195;rs3771900;rs4664455;rs4994327;2_152352251_b37;rs7575451;rs577381350;rs577381350;rs4233649;rs7419956	NA	0
2:152320001-152360000	2:152760001-152800000	6.23749e-12	HiC	GSE87112	Mesendoderm	intra	rs2123465;rs2444257;rs2444274;rs1065177;rs2432955;rs4474880;rs199700260;rs3815851;rs1276729531;rs2288195;rs3771900;rs4664455;rs4994327;2_152352251_b37;rs7575451;rs577381350;rs577381350;rs4233649;rs7419956	NA	0
2:152320001-152360000	2:152800001-152840000	9.56234e-20	HiC	GSE87112	Mesendoderm	intra	rs2123465;rs2444257;rs2444274;rs1065177;rs2432955;rs4474880;rs199700260;rs3815851;rs1276729531;rs2288195;rs3771900;rs4664455;rs4994327;2_152352251_b37;rs7575451;rs577381350;rs577381350;rs4233649;rs7419956	NA	0
2:152320001-152360000	2:152840001-152880000	1.39293e-13	HiC	GSE87112	Mesendoderm	intra	rs2123465;rs2444257;rs2444274;rs1065177;rs2432955;rs4474880;rs199700260;rs3815851;rs1276729531;rs2288195;rs3771900;rs4664455;rs4994327;2_152352251_b37;rs7575451;rs577381350;rs577381350;rs4233649;rs7419956	NA	0
2:152320001-152360000	2:152880001-152920000	1.06467e-16	HiC	GSE87112	Mesendoderm	intra	rs2123465;rs2444257;rs2444274;rs1065177;rs2432955;rs4474880;rs199700260;rs3815851;rs1276729531;rs2288195;rs3771900;rs4664455;rs4994327;2_152352251_b37;rs7575451;rs577381350;rs577381350;rs4233649;rs7419956	NA	0
2:152320001-152360000	2:153280001-153320000	5.7203e-08	HiC	GSE87112	Mesendoderm	intra	rs2123465;rs2444257;rs2444274;rs1065177;rs2432955;rs4474880;rs199700260;rs3815851;rs1276729531;rs2288195;rs3771900;rs4664455;rs4994327;2_152352251_b37;rs7575451;rs577381350;rs577381350;rs4233649;rs7419956	NA	0
2:152320001-152360000	2:153480001-153520000	1.78816e-12	HiC	GSE87112	Mesendoderm	intra	rs2123465;rs2444257;rs2444274;rs1065177;rs2432955;rs4474880;rs199700260;rs3815851;rs1276729531;rs2288195;rs3771900;rs4664455;rs4994327;2_152352251_b37;rs7575451;rs577381350;rs577381350;rs4233649;rs7419956	NA	0
2:152320001-152360000	2:153520001-153560000	1.74742e-10	HiC	GSE87112	Mesendoderm	intra	rs2123465;rs2444257;rs2444274;rs1065177;rs2432955;rs4474880;rs199700260;rs3815851;rs1276729531;rs2288195;rs3771900;rs4664455;rs4994327;2_152352251_b37;rs7575451;rs577381350;rs577381350;rs4233649;rs7419956	NA	0
2:152360001-152400000	2:152400001-152440000	1.24534e-35	HiC	GSE87112	Mesendoderm	intra	2_152360136_b37;rs3815852;rs6719297;rs10432479;rs138684936;rs7558940;rs7566225;rs10182296;rs13391309;rs7585717;rs7597735;rs2288198;rs10930688;rs4233650;rs4233651;rs6433481;rs10210564;rs1338379057;rs6433482;rs12996964;rs10187997;rs9287981;rs9287982;rs6725513;rs6735678	NA	0
2:152360001-152400000	2:152480001-152520000	2.73604e-33	HiC	GSE87112	Mesendoderm	intra	2_152360136_b37;rs3815852;rs6719297;rs10432479;rs138684936;rs7558940;rs7566225;rs10182296;rs13391309;rs7585717;rs7597735;rs2288198;rs10930688;rs4233650;rs4233651;rs6433481;rs10210564;rs1338379057;rs6433482;rs12996964;rs10187997;rs9287981;rs9287982;rs6725513;rs6735678	NA	0
2:152360001-152400000	2:152640001-152680000	4.65293e-25	HiC	GSE87112	Mesendoderm	intra	2_152360136_b37;rs3815852;rs6719297;rs10432479;rs138684936;rs7558940;rs7566225;rs10182296;rs13391309;rs7585717;rs7597735;rs2288198;rs10930688;rs4233650;rs4233651;rs6433481;rs10210564;rs1338379057;rs6433482;rs12996964;rs10187997;rs9287981;rs9287982;rs6725513;rs6735678	NA	0
2:152360001-152400000	2:152680001-152720000	3.96721e-08	HiC	GSE87112	Mesendoderm	intra	2_152360136_b37;rs3815852;rs6719297;rs10432479;rs138684936;rs7558940;rs7566225;rs10182296;rs13391309;rs7585717;rs7597735;rs2288198;rs10930688;rs4233650;rs4233651;rs6433481;rs10210564;rs1338379057;rs6433482;rs12996964;rs10187997;rs9287981;rs9287982;rs6725513;rs6735678	ENSG00000162980	0
2:152360001-152400000	2:152720001-152760000	3.08978e-19	HiC	GSE87112	Mesendoderm	intra	2_152360136_b37;rs3815852;rs6719297;rs10432479;rs138684936;rs7558940;rs7566225;rs10182296;rs13391309;rs7585717;rs7597735;rs2288198;rs10930688;rs4233650;rs4233651;rs6433481;rs10210564;rs1338379057;rs6433482;rs12996964;rs10187997;rs9287981;rs9287982;rs6725513;rs6735678	NA	0
2:152360001-152400000	2:152760001-152800000	1.4342e-22	HiC	GSE87112	Mesendoderm	intra	2_152360136_b37;rs3815852;rs6719297;rs10432479;rs138684936;rs7558940;rs7566225;rs10182296;rs13391309;rs7585717;rs7597735;rs2288198;rs10930688;rs4233650;rs4233651;rs6433481;rs10210564;rs1338379057;rs6433482;rs12996964;rs10187997;rs9287981;rs9287982;rs6725513;rs6735678	NA	0
2:152360001-152400000	2:152800001-152840000	2.27745e-47	HiC	GSE87112	Mesendoderm	intra	2_152360136_b37;rs3815852;rs6719297;rs10432479;rs138684936;rs7558940;rs7566225;rs10182296;rs13391309;rs7585717;rs7597735;rs2288198;rs10930688;rs4233650;rs4233651;rs6433481;rs10210564;rs1338379057;rs6433482;rs12996964;rs10187997;rs9287981;rs9287982;rs6725513;rs6735678	NA	0
2:152360001-152400000	2:152840001-152880000	8.23029e-34	HiC	GSE87112	Mesendoderm	intra	2_152360136_b37;rs3815852;rs6719297;rs10432479;rs138684936;rs7558940;rs7566225;rs10182296;rs13391309;rs7585717;rs7597735;rs2288198;rs10930688;rs4233650;rs4233651;rs6433481;rs10210564;rs1338379057;rs6433482;rs12996964;rs10187997;rs9287981;rs9287982;rs6725513;rs6735678	NA	0
2:152360001-152400000	2:152880001-152920000	1.20536e-14	HiC	GSE87112	Mesendoderm	intra	2_152360136_b37;rs3815852;rs6719297;rs10432479;rs138684936;rs7558940;rs7566225;rs10182296;rs13391309;rs7585717;rs7597735;rs2288198;rs10930688;rs4233650;rs4233651;rs6433481;rs10210564;rs1338379057;rs6433482;rs12996964;rs10187997;rs9287981;rs9287982;rs6725513;rs6735678	NA	0
2:152360001-152400000	2:152920001-152960000	5.03943e-07	HiC	GSE87112	Mesendoderm	intra	2_152360136_b37;rs3815852;rs6719297;rs10432479;rs138684936;rs7558940;rs7566225;rs10182296;rs13391309;rs7585717;rs7597735;rs2288198;rs10930688;rs4233650;rs4233651;rs6433481;rs10210564;rs1338379057;rs6433482;rs12996964;rs10187997;rs9287981;rs9287982;rs6725513;rs6735678	ENSG00000182389	0
2:152360001-152400000	2:152960001-153000000	2.85446e-07	HiC	GSE87112	Mesendoderm	intra	2_152360136_b37;rs3815852;rs6719297;rs10432479;rs138684936;rs7558940;rs7566225;rs10182296;rs13391309;rs7585717;rs7597735;rs2288198;rs10930688;rs4233650;rs4233651;rs6433481;rs10210564;rs1338379057;rs6433482;rs12996964;rs10187997;rs9287981;rs9287982;rs6725513;rs6735678	NA	0
2:152400001-152440000	2:152480001-152520000	4.11486e-28	HiC	GSE87112	Mesendoderm	intra	rs7563568;rs7602828;rs4664055;rs3213818;rs10208825;rs2288201;rs10174130;rs59898635;rs7424331;rs7419413;rs2288210;rs7568873;rs7421893;rs7422136	NA	0
2:152400001-152440000	2:152600001-152640000	5.92034e-11	HiC	GSE87112	Mesendoderm	intra	rs7563568;rs7602828;rs4664055;rs3213818;rs10208825;rs2288201;rs10174130;rs59898635;rs7424331;rs7419413;rs2288210;rs7568873;rs7421893;rs7422136	NA	0
2:152400001-152440000	2:152640001-152680000	4.98764e-37	HiC	GSE87112	Mesendoderm	intra	rs7563568;rs7602828;rs4664055;rs3213818;rs10208825;rs2288201;rs10174130;rs59898635;rs7424331;rs7419413;rs2288210;rs7568873;rs7421893;rs7422136	NA	0
2:152400001-152440000	2:152720001-152760000	1.47237e-21	HiC	GSE87112	Mesendoderm	intra	rs7563568;rs7602828;rs4664055;rs3213818;rs10208825;rs2288201;rs10174130;rs59898635;rs7424331;rs7419413;rs2288210;rs7568873;rs7421893;rs7422136	NA	0
2:152400001-152440000	2:152760001-152800000	5.21682e-21	HiC	GSE87112	Mesendoderm	intra	rs7563568;rs7602828;rs4664055;rs3213818;rs10208825;rs2288201;rs10174130;rs59898635;rs7424331;rs7419413;rs2288210;rs7568873;rs7421893;rs7422136	NA	0
2:152400001-152440000	2:152800001-152840000	1.48573e-32	HiC	GSE87112	Mesendoderm	intra	rs7563568;rs7602828;rs4664055;rs3213818;rs10208825;rs2288201;rs10174130;rs59898635;rs7424331;rs7419413;rs2288210;rs7568873;rs7421893;rs7422136	NA	0
2:152400001-152440000	2:152840001-152880000	3.23647e-24	HiC	GSE87112	Mesendoderm	intra	rs7563568;rs7602828;rs4664055;rs3213818;rs10208825;rs2288201;rs10174130;rs59898635;rs7424331;rs7419413;rs2288210;rs7568873;rs7421893;rs7422136	NA	0
2:152400001-152440000	2:152880001-152920000	2.97905e-24	HiC	GSE87112	Mesendoderm	intra	rs7563568;rs7602828;rs4664055;rs3213818;rs10208825;rs2288201;rs10174130;rs59898635;rs7424331;rs7419413;rs2288210;rs7568873;rs7421893;rs7422136	NA	0
2:152400001-152440000	2:152960001-153000000	1.4187e-07	HiC	GSE87112	Mesendoderm	intra	rs7563568;rs7602828;rs4664055;rs3213818;rs10208825;rs2288201;rs10174130;rs59898635;rs7424331;rs7419413;rs2288210;rs7568873;rs7421893;rs7422136	NA	0
2:152480001-152520000	2:152520001-152560000	1.47565e-28	HiC	GSE87112	Mesendoderm	intra	rs4599105;rs4664065;rs34579746;rs13383484;rs6709886;rs4664493	NA	0
2:152480001-152520000	2:152560001-152600000	3.11762e-58	HiC	GSE87112	Mesendoderm	intra	rs4599105;rs4664065;rs34579746;rs13383484;rs6709886;rs4664493	ENSG00000183091	0
2:152480001-152520000	2:152600001-152640000	3.99153e-78	HiC	GSE87112	Mesendoderm	intra	rs4599105;rs4664065;rs34579746;rs13383484;rs6709886;rs4664493	NA	0
2:152480001-152520000	2:152640001-152680000	1.59413e-162	HiC	GSE87112	Mesendoderm	intra	rs4599105;rs4664065;rs34579746;rs13383484;rs6709886;rs4664493	NA	0
2:152480001-152520000	2:152680001-152720000	3.83396e-21	HiC	GSE87112	Mesendoderm	intra	rs4599105;rs4664065;rs34579746;rs13383484;rs6709886;rs4664493	ENSG00000162980	0
2:152480001-152520000	2:152720001-152760000	5.27582e-60	HiC	GSE87112	Mesendoderm	intra	rs4599105;rs4664065;rs34579746;rs13383484;rs6709886;rs4664493	NA	0
2:152480001-152520000	2:152760001-152800000	7.34903e-51	HiC	GSE87112	Mesendoderm	intra	rs4599105;rs4664065;rs34579746;rs13383484;rs6709886;rs4664493	NA	0
2:152480001-152520000	2:152800001-152840000	3.61444e-73	HiC	GSE87112	Mesendoderm	intra	rs4599105;rs4664065;rs34579746;rs13383484;rs6709886;rs4664493	NA	0
2:152480001-152520000	2:152840001-152880000	1.16122e-60	HiC	GSE87112	Mesendoderm	intra	rs4599105;rs4664065;rs34579746;rs13383484;rs6709886;rs4664493	NA	0
2:152480001-152520000	2:152880001-152920000	3.4445e-36	HiC	GSE87112	Mesendoderm	intra	rs4599105;rs4664065;rs34579746;rs13383484;rs6709886;rs4664493	NA	0
2:152480001-152520000	2:152920001-152960000	3.08703e-08	HiC	GSE87112	Mesendoderm	intra	rs4599105;rs4664065;rs34579746;rs13383484;rs6709886;rs4664493	ENSG00000182389	0
2:152480001-152520000	2:152960001-153000000	8.05304e-18	HiC	GSE87112	Mesendoderm	intra	rs4599105;rs4664065;rs34579746;rs13383484;rs6709886;rs4664493	NA	0
2:152480001-152520000	2:153000001-153040000	2.12145e-07	HiC	GSE87112	Mesendoderm	intra	rs4599105;rs4664065;rs34579746;rs13383484;rs6709886;rs4664493	ENSG00000115145	0
2:152480001-152520000	2:153080001-153120000	5.45015e-07	HiC	GSE87112	Mesendoderm	intra	rs4599105;rs4664065;rs34579746;rs13383484;rs6709886;rs4664493	NA	0
2:152480001-152520000	2:153280001-153320000	2.61699e-08	HiC	GSE87112	Mesendoderm	intra	rs4599105;rs4664065;rs34579746;rs13383484;rs6709886;rs4664493	NA	0
2:152480001-152520000	2:153320001-153360000	1.14612e-20	HiC	GSE87112	Mesendoderm	intra	rs4599105;rs4664065;rs34579746;rs13383484;rs6709886;rs4664493	NA	0
2:152480001-152520000	2:153400001-153440000	3.07577e-17	HiC	GSE87112	Mesendoderm	intra	rs4599105;rs4664065;rs34579746;rs13383484;rs6709886;rs4664493	NA	0
2:152480001-152520000	2:153440001-153480000	6.794e-10	HiC	GSE87112	Mesendoderm	intra	rs4599105;rs4664065;rs34579746;rs13383484;rs6709886;rs4664493	NA	0
2:152320001-152360000	2:149960001-150000000	1.04435e-09	HiC	GSE87112	Mesendoderm	intra	rs2123465;rs2444257;rs2444274;rs1065177;rs2432955;rs4474880;rs199700260;rs3815851;rs1276729531;rs2288195;rs3771900;rs4664455;rs4994327;2_152352251_b37;rs7575451;rs577381350;rs577381350;rs4233649;rs7419956	NA	0
2:152240001-152280000	2:150040001-150080000	5.21046e-09	HiC	GSE87112	Mesendoderm	intra	rs6707824;rs1478523908;rs61345365;rs1378794381;rs4315520;rs13002073	NA	0
2:152480001-152520000	2:150040001-150080000	6.23131e-09	HiC	GSE87112	Mesendoderm	intra	rs4599105;rs4664065;rs34579746;rs13383484;rs6709886;rs4664493	NA	0
2:152240001-152280000	2:150080001-150120000	1.14352e-10	HiC	GSE87112	Mesendoderm	intra	rs6707824;rs1478523908;rs61345365;rs1378794381;rs4315520;rs13002073	NA	0
2:152240001-152280000	2:150160001-150200000	2.48089e-10	HiC	GSE87112	Mesendoderm	intra	rs6707824;rs1478523908;rs61345365;rs1378794381;rs4315520;rs13002073	ENSG00000187123	0
2:152240001-152280000	2:150440001-150480000	1.52275e-10	HiC	GSE87112	Mesendoderm	intra	rs6707824;rs1478523908;rs61345365;rs1378794381;rs4315520;rs13002073	ENSG00000168288	0
2:152240001-152280000	2:150480001-150520000	1.62017e-14	HiC	GSE87112	Mesendoderm	intra	rs6707824;rs1478523908;rs61345365;rs1378794381;rs4315520;rs13002073	NA	0
2:152240001-152280000	2:150520001-150560000	3.19168e-12	HiC	GSE87112	Mesendoderm	intra	rs6707824;rs1478523908;rs61345365;rs1378794381;rs4315520;rs13002073	NA	0
2:152320001-152360000	2:150520001-150560000	9.04617e-08	HiC	GSE87112	Mesendoderm	intra	rs2123465;rs2444257;rs2444274;rs1065177;rs2432955;rs4474880;rs199700260;rs3815851;rs1276729531;rs2288195;rs3771900;rs4664455;rs4994327;2_152352251_b37;rs7575451;rs577381350;rs577381350;rs4233649;rs7419956	NA	0
2:152240001-152280000	2:150560001-150600000	3.21533e-11	HiC	GSE87112	Mesendoderm	intra	rs6707824;rs1478523908;rs61345365;rs1378794381;rs4315520;rs13002073	NA	0
2:152320001-152360000	2:150560001-150600000	2.13159e-11	HiC	GSE87112	Mesendoderm	intra	rs2123465;rs2444257;rs2444274;rs1065177;rs2432955;rs4474880;rs199700260;rs3815851;rs1276729531;rs2288195;rs3771900;rs4664455;rs4994327;2_152352251_b37;rs7575451;rs577381350;rs577381350;rs4233649;rs7419956	NA	0
2:152240001-152280000	2:150600001-150640000	4.12421e-07	HiC	GSE87112	Mesendoderm	intra	rs6707824;rs1478523908;rs61345365;rs1378794381;rs4315520;rs13002073	NA	0
2:152320001-152360000	2:150640001-150680000	1.86332e-08	HiC	GSE87112	Mesendoderm	intra	rs2123465;rs2444257;rs2444274;rs1065177;rs2432955;rs4474880;rs199700260;rs3815851;rs1276729531;rs2288195;rs3771900;rs4664455;rs4994327;2_152352251_b37;rs7575451;rs577381350;rs577381350;rs4233649;rs7419956	NA	0
2:152240001-152280000	2:150680001-150720000	2.57011e-08	HiC	GSE87112	Mesendoderm	intra	rs6707824;rs1478523908;rs61345365;rs1378794381;rs4315520;rs13002073	NA	0
2:152240001-152280000	2:150720001-150760000	1.6034e-11	HiC	GSE87112	Mesendoderm	intra	rs6707824;rs1478523908;rs61345365;rs1378794381;rs4315520;rs13002073	NA	0
2:152320001-152360000	2:150720001-150760000	3.03217e-07	HiC	GSE87112	Mesendoderm	intra	rs2123465;rs2444257;rs2444274;rs1065177;rs2432955;rs4474880;rs199700260;rs3815851;rs1276729531;rs2288195;rs3771900;rs4664455;rs4994327;2_152352251_b37;rs7575451;rs577381350;rs577381350;rs4233649;rs7419956	NA	0
2:152360001-152400000	2:150720001-150760000	3.8339e-09	HiC	GSE87112	Mesendoderm	intra	2_152360136_b37;rs3815852;rs6719297;rs10432479;rs138684936;rs7558940;rs7566225;rs10182296;rs13391309;rs7585717;rs7597735;rs2288198;rs10930688;rs4233650;rs4233651;rs6433481;rs10210564;rs1338379057;rs6433482;rs12996964;rs10187997;rs9287981;rs9287982;rs6725513;rs6735678	NA	0
2:152240001-152280000	2:150760001-150800000	2.27904e-09	HiC	GSE87112	Mesendoderm	intra	rs6707824;rs1478523908;rs61345365;rs1378794381;rs4315520;rs13002073	NA	0
2:152240001-152280000	2:151160001-151200000	1.71479e-08	HiC	GSE87112	Mesendoderm	intra	rs6707824;rs1478523908;rs61345365;rs1378794381;rs4315520;rs13002073	NA	0
2:152240001-152280000	2:151360001-151400000	3.60752e-13	HiC	GSE87112	Mesendoderm	intra	rs6707824;rs1478523908;rs61345365;rs1378794381;rs4315520;rs13002073	ENSG00000115963	0
2:152320001-152360000	2:151600001-151640000	8.91739e-07	HiC	GSE87112	Mesendoderm	intra	rs2123465;rs2444257;rs2444274;rs1065177;rs2432955;rs4474880;rs199700260;rs3815851;rs1276729531;rs2288195;rs3771900;rs4664455;rs4994327;2_152352251_b37;rs7575451;rs577381350;rs577381350;rs4233649;rs7419956	NA	0
2:152240001-152280000	2:151880001-151920000	6.816e-07	HiC	GSE87112	Mesendoderm	intra	rs6707824;rs1478523908;rs61345365;rs1378794381;rs4315520;rs13002073	ENSG00000222031	0
2:152240001-152280000	2:152120001-152160000	5.68612e-13	HiC	GSE87112	Mesendoderm	intra	rs6707824;rs1478523908;rs61345365;rs1378794381;rs4315520;rs13002073	ENSG00000123609	0
2:152320001-152360000	2:152240001-152280000	5.86814e-18	HiC	GSE87112	Mesendoderm	intra	rs2123465;rs2444257;rs2444274;rs1065177;rs2432955;rs4474880;rs199700260;rs3815851;rs1276729531;rs2288195;rs3771900;rs4664455;rs4994327;2_152352251_b37;rs7575451;rs577381350;rs577381350;rs4233649;rs7419956	ENSG00000080345	1
2:152360001-152400000	2:152320001-152360000	3.25408e-54	HiC	GSE87112	Mesendoderm	intra	2_152360136_b37;rs3815852;rs6719297;rs10432479;rs138684936;rs7558940;rs7566225;rs10182296;rs13391309;rs7585717;rs7597735;rs2288198;rs10930688;rs4233650;rs4233651;rs6433481;rs10210564;rs1338379057;rs6433482;rs12996964;rs10187997;rs9287981;rs9287982;rs6725513;rs6735678	NA	0
2:152400001-152440000	2:152320001-152360000	6.5539e-23	HiC	GSE87112	Mesendoderm	intra	rs7563568;rs7602828;rs4664055;rs3213818;rs10208825;rs2288201;rs10174130;rs59898635;rs7424331;rs7419413;rs2288210;rs7568873;rs7421893;rs7422136	NA	0
2:152480001-152520000	2:152320001-152360000	7.93436e-32	HiC	GSE87112	Mesendoderm	intra	rs4599105;rs4664065;rs34579746;rs13383484;rs6709886;rs4664493	NA	0
2:152400001-152440000	2:152360001-152400000	1.24534e-35	HiC	GSE87112	Mesendoderm	intra	rs7563568;rs7602828;rs4664055;rs3213818;rs10208825;rs2288201;rs10174130;rs59898635;rs7424331;rs7419413;rs2288210;rs7568873;rs7421893;rs7422136	NA	0
2:152480001-152520000	2:152360001-152400000	2.73604e-33	HiC	GSE87112	Mesendoderm	intra	rs4599105;rs4664065;rs34579746;rs13383484;rs6709886;rs4664493	NA	0
2:152480001-152520000	2:152400001-152440000	4.11486e-28	HiC	GSE87112	Mesendoderm	intra	rs4599105;rs4664065;rs34579746;rs13383484;rs6709886;rs4664493	NA	0
2:152320001-152360000	2:152360001-152400000	6.54104e-20	HiC	GSE87112	Trophoblast-like_Cell	intra	rs2123465;rs2444257;rs2444274;rs1065177;rs2432955;rs4474880;rs199700260;rs3815851;rs1276729531;rs2288195;rs3771900;rs4664455;rs4994327;2_152352251_b37;rs7575451;rs577381350;rs577381350;rs4233649;rs7419956	NA	0
2:152320001-152360000	2:152400001-152440000	1.38647e-09	HiC	GSE87112	Trophoblast-like_Cell	intra	rs2123465;rs2444257;rs2444274;rs1065177;rs2432955;rs4474880;rs199700260;rs3815851;rs1276729531;rs2288195;rs3771900;rs4664455;rs4994327;2_152352251_b37;rs7575451;rs577381350;rs577381350;rs4233649;rs7419956	NA	0
2:152320001-152360000	2:152640001-152680000	3.90833e-09	HiC	GSE87112	Trophoblast-like_Cell	intra	rs2123465;rs2444257;rs2444274;rs1065177;rs2432955;rs4474880;rs199700260;rs3815851;rs1276729531;rs2288195;rs3771900;rs4664455;rs4994327;2_152352251_b37;rs7575451;rs577381350;rs577381350;rs4233649;rs7419956	NA	0
2:152320001-152360000	2:152840001-152880000	5.26375e-08	HiC	GSE87112	Trophoblast-like_Cell	intra	rs2123465;rs2444257;rs2444274;rs1065177;rs2432955;rs4474880;rs199700260;rs3815851;rs1276729531;rs2288195;rs3771900;rs4664455;rs4994327;2_152352251_b37;rs7575451;rs577381350;rs577381350;rs4233649;rs7419956	NA	0
2:152320001-152360000	2:152880001-152920000	1.17813e-09	HiC	GSE87112	Trophoblast-like_Cell	intra	rs2123465;rs2444257;rs2444274;rs1065177;rs2432955;rs4474880;rs199700260;rs3815851;rs1276729531;rs2288195;rs3771900;rs4664455;rs4994327;2_152352251_b37;rs7575451;rs577381350;rs577381350;rs4233649;rs7419956	NA	0
2:152360001-152400000	2:152400001-152440000	1.5603e-10	HiC	GSE87112	Trophoblast-like_Cell	intra	2_152360136_b37;rs3815852;rs6719297;rs10432479;rs138684936;rs7558940;rs7566225;rs10182296;rs13391309;rs7585717;rs7597735;rs2288198;rs10930688;rs4233650;rs4233651;rs6433481;rs10210564;rs1338379057;rs6433482;rs12996964;rs10187997;rs9287981;rs9287982;rs6725513;rs6735678	NA	0
2:152360001-152400000	2:152480001-152520000	1.35987e-12	HiC	GSE87112	Trophoblast-like_Cell	intra	2_152360136_b37;rs3815852;rs6719297;rs10432479;rs138684936;rs7558940;rs7566225;rs10182296;rs13391309;rs7585717;rs7597735;rs2288198;rs10930688;rs4233650;rs4233651;rs6433481;rs10210564;rs1338379057;rs6433482;rs12996964;rs10187997;rs9287981;rs9287982;rs6725513;rs6735678	NA	0
2:152360001-152400000	2:153320001-153360000	3.4151e-07	HiC	GSE87112	Trophoblast-like_Cell	intra	2_152360136_b37;rs3815852;rs6719297;rs10432479;rs138684936;rs7558940;rs7566225;rs10182296;rs13391309;rs7585717;rs7597735;rs2288198;rs10930688;rs4233650;rs4233651;rs6433481;rs10210564;rs1338379057;rs6433482;rs12996964;rs10187997;rs9287981;rs9287982;rs6725513;rs6735678	NA	0
2:152480001-152520000	2:152520001-152560000	9.77783e-16	HiC	GSE87112	Trophoblast-like_Cell	intra	rs4599105;rs4664065;rs34579746;rs13383484;rs6709886;rs4664493	NA	0
2:152480001-152520000	2:152560001-152600000	5.4745e-20	HiC	GSE87112	Trophoblast-like_Cell	intra	rs4599105;rs4664065;rs34579746;rs13383484;rs6709886;rs4664493	ENSG00000183091	0
2:152480001-152520000	2:152600001-152640000	1.54939e-10	HiC	GSE87112	Trophoblast-like_Cell	intra	rs4599105;rs4664065;rs34579746;rs13383484;rs6709886;rs4664493	NA	0
2:152480001-152520000	2:152640001-152680000	6.91332e-11	HiC	GSE87112	Trophoblast-like_Cell	intra	rs4599105;rs4664065;rs34579746;rs13383484;rs6709886;rs4664493	NA	0
2:152480001-152520000	2:152720001-152760000	1.35205e-11	HiC	GSE87112	Trophoblast-like_Cell	intra	rs4599105;rs4664065;rs34579746;rs13383484;rs6709886;rs4664493	NA	0
2:152480001-152520000	2:152760001-152800000	1.86624e-07	HiC	GSE87112	Trophoblast-like_Cell	intra	rs4599105;rs4664065;rs34579746;rs13383484;rs6709886;rs4664493	NA	0
2:152480001-152520000	2:152800001-152840000	1.6412e-19	HiC	GSE87112	Trophoblast-like_Cell	intra	rs4599105;rs4664065;rs34579746;rs13383484;rs6709886;rs4664493	NA	0
2:152480001-152520000	2:152880001-152920000	6.56512e-08	HiC	GSE87112	Trophoblast-like_Cell	intra	rs4599105;rs4664065;rs34579746;rs13383484;rs6709886;rs4664493	NA	0
2:152480001-152520000	2:153280001-153320000	3.27117e-10	HiC	GSE87112	Trophoblast-like_Cell	intra	rs4599105;rs4664065;rs34579746;rs13383484;rs6709886;rs4664493	NA	0
2:152240001-152280000	2:150440001-150480000	4.24395e-14	HiC	GSE87112	Trophoblast-like_Cell	intra	rs6707824;rs1478523908;rs61345365;rs1378794381;rs4315520;rs13002073	ENSG00000168288	0
2:152240001-152280000	2:150520001-150560000	8.90001e-11	HiC	GSE87112	Trophoblast-like_Cell	intra	rs6707824;rs1478523908;rs61345365;rs1378794381;rs4315520;rs13002073	NA	0
2:152360001-152400000	2:152320001-152360000	6.54104e-20	HiC	GSE87112	Trophoblast-like_Cell	intra	2_152360136_b37;rs3815852;rs6719297;rs10432479;rs138684936;rs7558940;rs7566225;rs10182296;rs13391309;rs7585717;rs7597735;rs2288198;rs10930688;rs4233650;rs4233651;rs6433481;rs10210564;rs1338379057;rs6433482;rs12996964;rs10187997;rs9287981;rs9287982;rs6725513;rs6735678	NA	0
2:152400001-152440000	2:152320001-152360000	1.38647e-09	HiC	GSE87112	Trophoblast-like_Cell	intra	rs7563568;rs7602828;rs4664055;rs3213818;rs10208825;rs2288201;rs10174130;rs59898635;rs7424331;rs7419413;rs2288210;rs7568873;rs7421893;rs7422136	NA	0
2:152400001-152440000	2:152360001-152400000	1.5603e-10	HiC	GSE87112	Trophoblast-like_Cell	intra	rs7563568;rs7602828;rs4664055;rs3213818;rs10208825;rs2288201;rs10174130;rs59898635;rs7424331;rs7419413;rs2288210;rs7568873;rs7421893;rs7422136	NA	0
2:152480001-152520000	2:152360001-152400000	1.35987e-12	HiC	GSE87112	Trophoblast-like_Cell	intra	rs4599105;rs4664065;rs34579746;rs13383484;rs6709886;rs4664493	NA	0
2:152240001-152280000	2:152320001-152360000	1.12297e-30	HiC	GSE87112	hESC	intra	rs6707824;rs1478523908;rs61345365;rs1378794381;rs4315520;rs13002073	NA	0
2:152320001-152360000	2:152360001-152400000	1.40462e-64	HiC	GSE87112	hESC	intra	rs2123465;rs2444257;rs2444274;rs1065177;rs2432955;rs4474880;rs199700260;rs3815851;rs1276729531;rs2288195;rs3771900;rs4664455;rs4994327;2_152352251_b37;rs7575451;rs577381350;rs577381350;rs4233649;rs7419956	NA	0
2:152320001-152360000	2:152400001-152440000	4.67706e-14	HiC	GSE87112	hESC	intra	rs2123465;rs2444257;rs2444274;rs1065177;rs2432955;rs4474880;rs199700260;rs3815851;rs1276729531;rs2288195;rs3771900;rs4664455;rs4994327;2_152352251_b37;rs7575451;rs577381350;rs577381350;rs4233649;rs7419956	NA	0
2:152320001-152360000	2:152480001-152520000	2.40695e-20	HiC	GSE87112	hESC	intra	rs2123465;rs2444257;rs2444274;rs1065177;rs2432955;rs4474880;rs199700260;rs3815851;rs1276729531;rs2288195;rs3771900;rs4664455;rs4994327;2_152352251_b37;rs7575451;rs577381350;rs577381350;rs4233649;rs7419956	NA	0
2:152320001-152360000	2:152640001-152680000	9.6012e-34	HiC	GSE87112	hESC	intra	rs2123465;rs2444257;rs2444274;rs1065177;rs2432955;rs4474880;rs199700260;rs3815851;rs1276729531;rs2288195;rs3771900;rs4664455;rs4994327;2_152352251_b37;rs7575451;rs577381350;rs577381350;rs4233649;rs7419956	NA	0
2:152320001-152360000	2:152720001-152760000	5.65465e-08	HiC	GSE87112	hESC	intra	rs2123465;rs2444257;rs2444274;rs1065177;rs2432955;rs4474880;rs199700260;rs3815851;rs1276729531;rs2288195;rs3771900;rs4664455;rs4994327;2_152352251_b37;rs7575451;rs577381350;rs577381350;rs4233649;rs7419956	NA	0
2:152320001-152360000	2:153480001-153520000	1.3725e-07	HiC	GSE87112	hESC	intra	rs2123465;rs2444257;rs2444274;rs1065177;rs2432955;rs4474880;rs199700260;rs3815851;rs1276729531;rs2288195;rs3771900;rs4664455;rs4994327;2_152352251_b37;rs7575451;rs577381350;rs577381350;rs4233649;rs7419956	NA	0
2:152360001-152400000	2:152400001-152440000	4.62241e-44	HiC	GSE87112	hESC	intra	2_152360136_b37;rs3815852;rs6719297;rs10432479;rs138684936;rs7558940;rs7566225;rs10182296;rs13391309;rs7585717;rs7597735;rs2288198;rs10930688;rs4233650;rs4233651;rs6433481;rs10210564;rs1338379057;rs6433482;rs12996964;rs10187997;rs9287981;rs9287982;rs6725513;rs6735678	NA	0
2:152360001-152400000	2:152480001-152520000	1.88064e-37	HiC	GSE87112	hESC	intra	2_152360136_b37;rs3815852;rs6719297;rs10432479;rs138684936;rs7558940;rs7566225;rs10182296;rs13391309;rs7585717;rs7597735;rs2288198;rs10930688;rs4233650;rs4233651;rs6433481;rs10210564;rs1338379057;rs6433482;rs12996964;rs10187997;rs9287981;rs9287982;rs6725513;rs6735678	NA	0
2:152360001-152400000	2:152560001-152600000	2.39561e-08	HiC	GSE87112	hESC	intra	2_152360136_b37;rs3815852;rs6719297;rs10432479;rs138684936;rs7558940;rs7566225;rs10182296;rs13391309;rs7585717;rs7597735;rs2288198;rs10930688;rs4233650;rs4233651;rs6433481;rs10210564;rs1338379057;rs6433482;rs12996964;rs10187997;rs9287981;rs9287982;rs6725513;rs6735678	ENSG00000183091	0
2:152360001-152400000	2:152600001-152640000	1.36052e-08	HiC	GSE87112	hESC	intra	2_152360136_b37;rs3815852;rs6719297;rs10432479;rs138684936;rs7558940;rs7566225;rs10182296;rs13391309;rs7585717;rs7597735;rs2288198;rs10930688;rs4233650;rs4233651;rs6433481;rs10210564;rs1338379057;rs6433482;rs12996964;rs10187997;rs9287981;rs9287982;rs6725513;rs6735678	NA	0
2:152360001-152400000	2:152640001-152680000	1.50995e-26	HiC	GSE87112	hESC	intra	2_152360136_b37;rs3815852;rs6719297;rs10432479;rs138684936;rs7558940;rs7566225;rs10182296;rs13391309;rs7585717;rs7597735;rs2288198;rs10930688;rs4233650;rs4233651;rs6433481;rs10210564;rs1338379057;rs6433482;rs12996964;rs10187997;rs9287981;rs9287982;rs6725513;rs6735678	NA	0
2:152360001-152400000	2:152720001-152760000	1.39989e-09	HiC	GSE87112	hESC	intra	2_152360136_b37;rs3815852;rs6719297;rs10432479;rs138684936;rs7558940;rs7566225;rs10182296;rs13391309;rs7585717;rs7597735;rs2288198;rs10930688;rs4233650;rs4233651;rs6433481;rs10210564;rs1338379057;rs6433482;rs12996964;rs10187997;rs9287981;rs9287982;rs6725513;rs6735678	NA	0
2:152360001-152400000	2:152760001-152800000	1.00206e-07	HiC	GSE87112	hESC	intra	2_152360136_b37;rs3815852;rs6719297;rs10432479;rs138684936;rs7558940;rs7566225;rs10182296;rs13391309;rs7585717;rs7597735;rs2288198;rs10930688;rs4233650;rs4233651;rs6433481;rs10210564;rs1338379057;rs6433482;rs12996964;rs10187997;rs9287981;rs9287982;rs6725513;rs6735678	NA	0
2:152360001-152400000	2:152800001-152840000	1.66592e-13	HiC	GSE87112	hESC	intra	2_152360136_b37;rs3815852;rs6719297;rs10432479;rs138684936;rs7558940;rs7566225;rs10182296;rs13391309;rs7585717;rs7597735;rs2288198;rs10930688;rs4233650;rs4233651;rs6433481;rs10210564;rs1338379057;rs6433482;rs12996964;rs10187997;rs9287981;rs9287982;rs6725513;rs6735678	NA	0
2:152360001-152400000	2:153320001-153360000	2.88425e-08	HiC	GSE87112	hESC	intra	2_152360136_b37;rs3815852;rs6719297;rs10432479;rs138684936;rs7558940;rs7566225;rs10182296;rs13391309;rs7585717;rs7597735;rs2288198;rs10930688;rs4233650;rs4233651;rs6433481;rs10210564;rs1338379057;rs6433482;rs12996964;rs10187997;rs9287981;rs9287982;rs6725513;rs6735678	NA	0
2:152400001-152440000	2:152480001-152520000	1.42322e-27	HiC	GSE87112	hESC	intra	rs7563568;rs7602828;rs4664055;rs3213818;rs10208825;rs2288201;rs10174130;rs59898635;rs7424331;rs7419413;rs2288210;rs7568873;rs7421893;rs7422136	NA	0
2:152400001-152440000	2:152640001-152680000	2.02152e-18	HiC	GSE87112	hESC	intra	rs7563568;rs7602828;rs4664055;rs3213818;rs10208825;rs2288201;rs10174130;rs59898635;rs7424331;rs7419413;rs2288210;rs7568873;rs7421893;rs7422136	NA	0
2:152400001-152440000	2:152720001-152760000	3.93952e-20	HiC	GSE87112	hESC	intra	rs7563568;rs7602828;rs4664055;rs3213818;rs10208825;rs2288201;rs10174130;rs59898635;rs7424331;rs7419413;rs2288210;rs7568873;rs7421893;rs7422136	NA	0
2:152400001-152440000	2:152760001-152800000	2.37484e-07	HiC	GSE87112	hESC	intra	rs7563568;rs7602828;rs4664055;rs3213818;rs10208825;rs2288201;rs10174130;rs59898635;rs7424331;rs7419413;rs2288210;rs7568873;rs7421893;rs7422136	NA	0
2:152400001-152440000	2:152800001-152840000	5.65465e-08	HiC	GSE87112	hESC	intra	rs7563568;rs7602828;rs4664055;rs3213818;rs10208825;rs2288201;rs10174130;rs59898635;rs7424331;rs7419413;rs2288210;rs7568873;rs7421893;rs7422136	NA	0
2:152400001-152440000	2:152840001-152880000	3.27612e-12	HiC	GSE87112	hESC	intra	rs7563568;rs7602828;rs4664055;rs3213818;rs10208825;rs2288201;rs10174130;rs59898635;rs7424331;rs7419413;rs2288210;rs7568873;rs7421893;rs7422136	NA	0
2:152480001-152520000	2:152520001-152560000	8.63139e-53	HiC	GSE87112	hESC	intra	rs4599105;rs4664065;rs34579746;rs13383484;rs6709886;rs4664493	NA	0
2:152480001-152520000	2:152560001-152600000	5.17584e-68	HiC	GSE87112	hESC	intra	rs4599105;rs4664065;rs34579746;rs13383484;rs6709886;rs4664493	ENSG00000183091	0
2:152480001-152520000	2:152600001-152640000	1.88064e-37	HiC	GSE87112	hESC	intra	rs4599105;rs4664065;rs34579746;rs13383484;rs6709886;rs4664493	NA	0
2:152480001-152520000	2:152640001-152680000	9.30727e-138	HiC	GSE87112	hESC	intra	rs4599105;rs4664065;rs34579746;rs13383484;rs6709886;rs4664493	NA	0
2:152480001-152520000	2:152680001-152720000	1.02453e-18	HiC	GSE87112	hESC	intra	rs4599105;rs4664065;rs34579746;rs13383484;rs6709886;rs4664493	ENSG00000162980	0
2:152480001-152520000	2:152720001-152760000	6.55348e-56	HiC	GSE87112	hESC	intra	rs4599105;rs4664065;rs34579746;rs13383484;rs6709886;rs4664493	NA	0
2:152480001-152520000	2:152760001-152800000	2.1507e-30	HiC	GSE87112	hESC	intra	rs4599105;rs4664065;rs34579746;rs13383484;rs6709886;rs4664493	NA	0
2:152480001-152520000	2:152800001-152840000	1.98664e-48	HiC	GSE87112	hESC	intra	rs4599105;rs4664065;rs34579746;rs13383484;rs6709886;rs4664493	NA	0
2:152480001-152520000	2:152840001-152880000	5.56962e-41	HiC	GSE87112	hESC	intra	rs4599105;rs4664065;rs34579746;rs13383484;rs6709886;rs4664493	NA	0
2:152480001-152520000	2:152880001-152920000	1.47118e-36	HiC	GSE87112	hESC	intra	rs4599105;rs4664065;rs34579746;rs13383484;rs6709886;rs4664493	NA	0
2:152480001-152520000	2:152960001-153000000	2.5278e-12	HiC	GSE87112	hESC	intra	rs4599105;rs4664065;rs34579746;rs13383484;rs6709886;rs4664493	NA	0
2:152480001-152520000	2:153080001-153120000	1.9296e-09	HiC	GSE87112	hESC	intra	rs4599105;rs4664065;rs34579746;rs13383484;rs6709886;rs4664493	NA	0
2:152480001-152520000	2:153280001-153320000	6.79708e-12	HiC	GSE87112	hESC	intra	rs4599105;rs4664065;rs34579746;rs13383484;rs6709886;rs4664493	NA	0
2:152480001-152520000	2:153320001-153360000	1.33181e-12	HiC	GSE87112	hESC	intra	rs4599105;rs4664065;rs34579746;rs13383484;rs6709886;rs4664493	NA	0
2:152480001-152520000	2:153360001-153400000	9.00475e-11	HiC	GSE87112	hESC	intra	rs4599105;rs4664065;rs34579746;rs13383484;rs6709886;rs4664493	NA	0
2:152480001-152520000	2:153400001-153440000	6.09193e-11	HiC	GSE87112	hESC	intra	rs4599105;rs4664065;rs34579746;rs13383484;rs6709886;rs4664493	NA	0
2:152480001-152520000	2:153440001-153480000	1.56815e-07	HiC	GSE87112	hESC	intra	rs4599105;rs4664065;rs34579746;rs13383484;rs6709886;rs4664493	NA	0
2:152480001-152520000	2:153480001-153520000	1.33643e-11	HiC	GSE87112	hESC	intra	rs4599105;rs4664065;rs34579746;rs13383484;rs6709886;rs4664493	NA	0
2:152480001-152520000	2:153520001-153560000	3.87767e-07	HiC	GSE87112	hESC	intra	rs4599105;rs4664065;rs34579746;rs13383484;rs6709886;rs4664493	NA	0
2:152320001-152360000	2:149520001-149560000	5.50911e-07	HiC	GSE87112	hESC	intra	rs2123465;rs2444257;rs2444274;rs1065177;rs2432955;rs4474880;rs199700260;rs3815851;rs1276729531;rs2288195;rs3771900;rs4664455;rs4994327;2_152352251_b37;rs7575451;rs577381350;rs577381350;rs4233649;rs7419956	NA	0
2:152360001-152400000	2:149880001-149920000	3.06724e-07	HiC	GSE87112	hESC	intra	2_152360136_b37;rs3815852;rs6719297;rs10432479;rs138684936;rs7558940;rs7566225;rs10182296;rs13391309;rs7585717;rs7597735;rs2288198;rs10930688;rs4233650;rs4233651;rs6433481;rs10210564;rs1338379057;rs6433482;rs12996964;rs10187997;rs9287981;rs9287982;rs6725513;rs6735678	ENSG00000150556	0
2:152240001-152280000	2:150160001-150200000	5.76009e-07	HiC	GSE87112	hESC	intra	rs6707824;rs1478523908;rs61345365;rs1378794381;rs4315520;rs13002073	ENSG00000187123	0
2:152360001-152400000	2:150160001-150200000	8.5438e-07	HiC	GSE87112	hESC	intra	2_152360136_b37;rs3815852;rs6719297;rs10432479;rs138684936;rs7558940;rs7566225;rs10182296;rs13391309;rs7585717;rs7597735;rs2288198;rs10930688;rs4233650;rs4233651;rs6433481;rs10210564;rs1338379057;rs6433482;rs12996964;rs10187997;rs9287981;rs9287982;rs6725513;rs6735678	ENSG00000187123	0
2:152240001-152280000	2:150200001-150240000	2.3558e-07	HiC	GSE87112	hESC	intra	rs6707824;rs1478523908;rs61345365;rs1378794381;rs4315520;rs13002073	NA	0
2:152240001-152280000	2:150320001-150360000	6.16017e-08	HiC	GSE87112	hESC	intra	rs6707824;rs1478523908;rs61345365;rs1378794381;rs4315520;rs13002073	NA	0
2:152360001-152400000	2:150360001-150400000	9.72071e-08	HiC	GSE87112	hESC	intra	2_152360136_b37;rs3815852;rs6719297;rs10432479;rs138684936;rs7558940;rs7566225;rs10182296;rs13391309;rs7585717;rs7597735;rs2288198;rs10930688;rs4233650;rs4233651;rs6433481;rs10210564;rs1338379057;rs6433482;rs12996964;rs10187997;rs9287981;rs9287982;rs6725513;rs6735678	NA	0
2:152240001-152280000	2:150400001-150440000	1.07267e-09	HiC	GSE87112	hESC	intra	rs6707824;rs1478523908;rs61345365;rs1378794381;rs4315520;rs13002073	NA	0
2:152320001-152360000	2:150400001-150440000	2.04941e-07	HiC	GSE87112	hESC	intra	rs2123465;rs2444257;rs2444274;rs1065177;rs2432955;rs4474880;rs199700260;rs3815851;rs1276729531;rs2288195;rs3771900;rs4664455;rs4994327;2_152352251_b37;rs7575451;rs577381350;rs577381350;rs4233649;rs7419956	NA	0
2:152240001-152280000	2:150440001-150480000	5.80464e-13	HiC	GSE87112	hESC	intra	rs6707824;rs1478523908;rs61345365;rs1378794381;rs4315520;rs13002073	ENSG00000168288	0
2:152320001-152360000	2:150440001-150480000	9.52773e-08	HiC	GSE87112	hESC	intra	rs2123465;rs2444257;rs2444274;rs1065177;rs2432955;rs4474880;rs199700260;rs3815851;rs1276729531;rs2288195;rs3771900;rs4664455;rs4994327;2_152352251_b37;rs7575451;rs577381350;rs577381350;rs4233649;rs7419956	ENSG00000168288	1
2:152360001-152400000	2:150440001-150480000	7.32236e-14	HiC	GSE87112	hESC	intra	2_152360136_b37;rs3815852;rs6719297;rs10432479;rs138684936;rs7558940;rs7566225;rs10182296;rs13391309;rs7585717;rs7597735;rs2288198;rs10930688;rs4233650;rs4233651;rs6433481;rs10210564;rs1338379057;rs6433482;rs12996964;rs10187997;rs9287981;rs9287982;rs6725513;rs6735678	ENSG00000168288	0
2:152320001-152360000	2:150520001-150560000	2.52552e-07	HiC	GSE87112	hESC	intra	rs2123465;rs2444257;rs2444274;rs1065177;rs2432955;rs4474880;rs199700260;rs3815851;rs1276729531;rs2288195;rs3771900;rs4664455;rs4994327;2_152352251_b37;rs7575451;rs577381350;rs577381350;rs4233649;rs7419956	NA	0
2:152400001-152440000	2:150520001-150560000	8.10914e-09	HiC	GSE87112	hESC	intra	rs7563568;rs7602828;rs4664055;rs3213818;rs10208825;rs2288201;rs10174130;rs59898635;rs7424331;rs7419413;rs2288210;rs7568873;rs7421893;rs7422136	NA	0
2:152240001-152280000	2:150560001-150600000	4.6269e-09	HiC	GSE87112	hESC	intra	rs6707824;rs1478523908;rs61345365;rs1378794381;rs4315520;rs13002073	NA	0
2:152360001-152400000	2:150560001-150600000	2.52552e-07	HiC	GSE87112	hESC	intra	2_152360136_b37;rs3815852;rs6719297;rs10432479;rs138684936;rs7558940;rs7566225;rs10182296;rs13391309;rs7585717;rs7597735;rs2288198;rs10930688;rs4233650;rs4233651;rs6433481;rs10210564;rs1338379057;rs6433482;rs12996964;rs10187997;rs9287981;rs9287982;rs6725513;rs6735678	NA	0
2:152480001-152520000	2:150560001-150600000	1.38431e-09	HiC	GSE87112	hESC	intra	rs4599105;rs4664065;rs34579746;rs13383484;rs6709886;rs4664493	NA	0
2:152360001-152400000	2:150600001-150640000	2.90291e-10	HiC	GSE87112	hESC	intra	2_152360136_b37;rs3815852;rs6719297;rs10432479;rs138684936;rs7558940;rs7566225;rs10182296;rs13391309;rs7585717;rs7597735;rs2288198;rs10930688;rs4233650;rs4233651;rs6433481;rs10210564;rs1338379057;rs6433482;rs12996964;rs10187997;rs9287981;rs9287982;rs6725513;rs6735678	NA	0
2:152240001-152280000	2:150640001-150680000	2.29495e-07	HiC	GSE87112	hESC	intra	rs6707824;rs1478523908;rs61345365;rs1378794381;rs4315520;rs13002073	NA	0
2:152360001-152400000	2:150640001-150680000	7.7582e-07	HiC	GSE87112	hESC	intra	2_152360136_b37;rs3815852;rs6719297;rs10432479;rs138684936;rs7558940;rs7566225;rs10182296;rs13391309;rs7585717;rs7597735;rs2288198;rs10930688;rs4233650;rs4233651;rs6433481;rs10210564;rs1338379057;rs6433482;rs12996964;rs10187997;rs9287981;rs9287982;rs6725513;rs6735678	NA	0
2:152240001-152280000	2:150720001-150760000	4.25609e-07	HiC	GSE87112	hESC	intra	rs6707824;rs1478523908;rs61345365;rs1378794381;rs4315520;rs13002073	NA	0
2:152320001-152360000	2:150720001-150760000	1.50402e-11	HiC	GSE87112	hESC	intra	rs2123465;rs2444257;rs2444274;rs1065177;rs2432955;rs4474880;rs199700260;rs3815851;rs1276729531;rs2288195;rs3771900;rs4664455;rs4994327;2_152352251_b37;rs7575451;rs577381350;rs577381350;rs4233649;rs7419956	NA	0
2:152360001-152400000	2:150720001-150760000	1.03706e-08	HiC	GSE87112	hESC	intra	2_152360136_b37;rs3815852;rs6719297;rs10432479;rs138684936;rs7558940;rs7566225;rs10182296;rs13391309;rs7585717;rs7597735;rs2288198;rs10930688;rs4233650;rs4233651;rs6433481;rs10210564;rs1338379057;rs6433482;rs12996964;rs10187997;rs9287981;rs9287982;rs6725513;rs6735678	NA	0
2:152480001-152520000	2:150720001-150760000	7.78917e-11	HiC	GSE87112	hESC	intra	rs4599105;rs4664065;rs34579746;rs13383484;rs6709886;rs4664493	NA	0
2:152320001-152360000	2:150760001-150800000	1.76143e-07	HiC	GSE87112	hESC	intra	rs2123465;rs2444257;rs2444274;rs1065177;rs2432955;rs4474880;rs199700260;rs3815851;rs1276729531;rs2288195;rs3771900;rs4664455;rs4994327;2_152352251_b37;rs7575451;rs577381350;rs577381350;rs4233649;rs7419956	NA	0
2:152320001-152360000	2:150840001-150880000	1.51526e-09	HiC	GSE87112	hESC	intra	rs2123465;rs2444257;rs2444274;rs1065177;rs2432955;rs4474880;rs199700260;rs3815851;rs1276729531;rs2288195;rs3771900;rs4664455;rs4994327;2_152352251_b37;rs7575451;rs577381350;rs577381350;rs4233649;rs7419956	NA	0
2:152360001-152400000	2:151280001-151320000	1.84451e-09	HiC	GSE87112	hESC	intra	2_152360136_b37;rs3815852;rs6719297;rs10432479;rs138684936;rs7558940;rs7566225;rs10182296;rs13391309;rs7585717;rs7597735;rs2288198;rs10930688;rs4233650;rs4233651;rs6433481;rs10210564;rs1338379057;rs6433482;rs12996964;rs10187997;rs9287981;rs9287982;rs6725513;rs6735678	NA	0
2:152240001-152280000	2:151360001-151400000	1.95521e-12	HiC	GSE87112	hESC	intra	rs6707824;rs1478523908;rs61345365;rs1378794381;rs4315520;rs13002073	ENSG00000115963	0
2:152240001-152280000	2:151400001-151440000	5.69764e-07	HiC	GSE87112	hESC	intra	rs6707824;rs1478523908;rs61345365;rs1378794381;rs4315520;rs13002073	NA	0
2:152360001-152400000	2:151520001-151560000	1.43207e-10	HiC	GSE87112	hESC	intra	2_152360136_b37;rs3815852;rs6719297;rs10432479;rs138684936;rs7558940;rs7566225;rs10182296;rs13391309;rs7585717;rs7597735;rs2288198;rs10930688;rs4233650;rs4233651;rs6433481;rs10210564;rs1338379057;rs6433482;rs12996964;rs10187997;rs9287981;rs9287982;rs6725513;rs6735678	NA	0
2:152320001-152360000	2:151600001-151640000	1.31238e-08	HiC	GSE87112	hESC	intra	rs2123465;rs2444257;rs2444274;rs1065177;rs2432955;rs4474880;rs199700260;rs3815851;rs1276729531;rs2288195;rs3771900;rs4664455;rs4994327;2_152352251_b37;rs7575451;rs577381350;rs577381350;rs4233649;rs7419956	NA	0
2:152240001-152280000	2:152120001-152160000	5.37329e-25	HiC	GSE87112	hESC	intra	rs6707824;rs1478523908;rs61345365;rs1378794381;rs4315520;rs13002073	ENSG00000123609	0
2:152320001-152360000	2:152120001-152160000	3.9792e-18	HiC	GSE87112	hESC	intra	rs2123465;rs2444257;rs2444274;rs1065177;rs2432955;rs4474880;rs199700260;rs3815851;rs1276729531;rs2288195;rs3771900;rs4664455;rs4994327;2_152352251_b37;rs7575451;rs577381350;rs577381350;rs4233649;rs7419956	ENSG00000123609	1
2:152360001-152400000	2:152120001-152160000	3.64945e-11	HiC	GSE87112	hESC	intra	2_152360136_b37;rs3815852;rs6719297;rs10432479;rs138684936;rs7558940;rs7566225;rs10182296;rs13391309;rs7585717;rs7597735;rs2288198;rs10930688;rs4233650;rs4233651;rs6433481;rs10210564;rs1338379057;rs6433482;rs12996964;rs10187997;rs9287981;rs9287982;rs6725513;rs6735678	ENSG00000123609	0
2:152320001-152360000	2:152240001-152280000	1.12297e-30	HiC	GSE87112	hESC	intra	rs2123465;rs2444257;rs2444274;rs1065177;rs2432955;rs4474880;rs199700260;rs3815851;rs1276729531;rs2288195;rs3771900;rs4664455;rs4994327;2_152352251_b37;rs7575451;rs577381350;rs577381350;rs4233649;rs7419956	ENSG00000080345	1
2:152360001-152400000	2:152320001-152360000	1.40462e-64	HiC	GSE87112	hESC	intra	2_152360136_b37;rs3815852;rs6719297;rs10432479;rs138684936;rs7558940;rs7566225;rs10182296;rs13391309;rs7585717;rs7597735;rs2288198;rs10930688;rs4233650;rs4233651;rs6433481;rs10210564;rs1338379057;rs6433482;rs12996964;rs10187997;rs9287981;rs9287982;rs6725513;rs6735678	NA	0
2:152400001-152440000	2:152320001-152360000	4.67706e-14	HiC	GSE87112	hESC	intra	rs7563568;rs7602828;rs4664055;rs3213818;rs10208825;rs2288201;rs10174130;rs59898635;rs7424331;rs7419413;rs2288210;rs7568873;rs7421893;rs7422136	NA	0
2:152480001-152520000	2:152320001-152360000	2.40695e-20	HiC	GSE87112	hESC	intra	rs4599105;rs4664065;rs34579746;rs13383484;rs6709886;rs4664493	NA	0
2:152400001-152440000	2:152360001-152400000	4.62241e-44	HiC	GSE87112	hESC	intra	rs7563568;rs7602828;rs4664055;rs3213818;rs10208825;rs2288201;rs10174130;rs59898635;rs7424331;rs7419413;rs2288210;rs7568873;rs7421893;rs7422136	NA	0
2:152480001-152520000	2:152360001-152400000	1.88064e-37	HiC	GSE87112	hESC	intra	rs4599105;rs4664065;rs34579746;rs13383484;rs6709886;rs4664493	NA	0
2:152480001-152520000	2:152400001-152440000	1.42322e-27	HiC	GSE87112	hESC	intra	rs4599105;rs4664065;rs34579746;rs13383484;rs6709886;rs4664493	NA	0

## Sheet: Suppl_TableS6
Note: NES, normalized effect size
Supplementary Table S6. Significant single-tissue sQTLs for SMI-associated SNPs in/near NEB
Gene Symbol	Variant Id	SNP Id	Phenotype Id	Intron Id	P-Value	NES	Tissue
NEB	chr2_151525815_G_A_b38	rs7597735	chr2:151501483:151502793:clu_44439:ENSG00000183091.19	151501483:151502793:clu_44439	2.5e-21	-0.49	Muscle - Skeletal
NEB	chr2_151515219_G_A_b38	rs10182296	chr2:151501483:151502793:clu_44439:ENSG00000183091.19	151501483:151502793:clu_44439	4e-21	-0.48	Muscle - Skeletal
NEB	chr2_151509261_T_C_b38	rs10432479	chr2:151501483:151502793:clu_44439:ENSG00000183091.19	151501483:151502793:clu_44439	4e-21	-0.48	Muscle - Skeletal
NEB	chr2_151507685_G_A_b38	rs6719297	chr2:151501483:151502793:clu_44439:ENSG00000183091.19	151501483:151502793:clu_44439	4e-21	-0.48	Muscle - Skeletal
NEB	chr2_151519421_C_T_b38	rs13391309	chr2:151501483:151502793:clu_44439:ENSG00000183091.19	151501483:151502793:clu_44439	1.6e-20	-0.49	Muscle - Skeletal
NEB	chr2_151531248_T_C_b38	rs6433481	chr2:151501483:151502793:clu_44439:ENSG00000183091.19	151501483:151502793:clu_44439	1.9e-20	-0.48	Muscle - Skeletal
NEB	chr2_151496329_C_G_b38	rs7575451	chr2:151501483:151502793:clu_44439:ENSG00000183091.19	151501483:151502793:clu_44439	1.9e-20	-0.49	Muscle - Skeletal
NEB	chr2_151527863_T_C_b38	rs10930688	chr2:151501483:151502793:clu_44439:ENSG00000183091.19	151501483:151502793:clu_44439	2e-20	-0.48	Muscle - Skeletal
NEB	chr2_151527399_T_C_b38	rs2288198	chr2:151501483:151502793:clu_44439:ENSG00000183091.19	151501483:151502793:clu_44439	2e-20	-0.48	Muscle - Skeletal
NEB	chr2_151529676_A_G_b38	rs4233650	chr2:151501483:151502793:clu_44439:ENSG00000183091.19	151501483:151502793:clu_44439	2e-20	-0.48	Muscle - Skeletal
NEB	chr2_151511541_C_G_b38	rs7558940	chr2:151501483:151502793:clu_44439:ENSG00000183091.19	151501483:151502793:clu_44439	2.1e-20	-0.48	Muscle - Skeletal
NEB	chr2_151513277_C_T_b38	rs7566225	chr2:151501483:151502793:clu_44439:ENSG00000183091.19	151501483:151502793:clu_44439	2.1e-20	-0.48	Muscle - Skeletal
NEB	chr2_151502229_A_G_b38	rs4233649	chr2:151501483:151502793:clu_44439:ENSG00000183091.19	151501483:151502793:clu_44439	3.6e-20	-0.48	Muscle - Skeletal
NEB	chr2_151502418_T_C_b38	rs7419956	chr2:151501483:151502793:clu_44439:ENSG00000183091.19	151501483:151502793:clu_44439	5.3e-20	-0.48	Muscle - Skeletal
NEB	chr2_151539455_C_T_b38	rs10187997	chr2:151501483:151502793:clu_44439:ENSG00000183091.19	151501483:151502793:clu_44439	1.5e-19	-0.47	Muscle - Skeletal
NEB	chr2_151533028_T_C_b38	rs6433482	chr2:151501483:151502793:clu_44439:ENSG00000183091.19	151501483:151502793:clu_44439	1.5e-19	-0.47	Muscle - Skeletal
NEB	chr2_151539826_A_G_b38	rs9287981	chr2:151501483:151502793:clu_44439:ENSG00000183091.19	151501483:151502793:clu_44439	1.5e-19	-0.47	Muscle - Skeletal
NEB	chr2_151539927_A_G_b38	rs9287982	chr2:151501483:151502793:clu_44439:ENSG00000183091.19	151501483:151502793:clu_44439	1.5e-19	-0.47	Muscle - Skeletal
NEB	chr2_151505884_G_C_b38	rs3815852	chr2:151501483:151502793:clu_44439:ENSG00000183091.19	151501483:151502793:clu_44439	2.6e-19	-0.47	Muscle - Skeletal
NEB	chr2_151541889_T_C_b38	rs6725513	chr2:151501483:151502793:clu_44439:ENSG00000183091.19	151501483:151502793:clu_44439	4.3e-19	-0.47	Muscle - Skeletal
NEB	chr2_151542058_G_A_b38	rs6735678	chr2:151501483:151502793:clu_44439:ENSG00000183091.19	151501483:151502793:clu_44439	4.3e-19	-0.47	Muscle - Skeletal
NEB	chr2_151525685_A_G_b38	rs7585717	chr2:151501483:151502793:clu_44439:ENSG00000183091.19	151501483:151502793:clu_44439	4.3e-19	-0.47	Muscle - Skeletal
NEB	chr2_151475485_G_T_b38	rs2432955	chr2:151501483:151502793:clu_44439:ENSG00000183091.19	151501483:151502793:clu_44439	7.4e-19	-0.48	Muscle - Skeletal
NEB	chr2_151529878_A_C_b38	rs4233651	chr2:151501483:151502793:clu_44439:ENSG00000183091.19	151501483:151502793:clu_44439	9e-19	-0.46	Muscle - Skeletal
NEB	chr2_151421588_T_C_b38	rs13002073	chr2:151501483:151502793:clu_44439:ENSG00000183091.19	151501483:151502793:clu_44439	6.6e-18	0.46	Muscle - Skeletal
NEB	chr2_151463604_G_A_b38	rs2123465	chr2:151501483:151502793:clu_44439:ENSG00000183091.19	151501483:151502793:clu_44439	6.6e-18	-0.46	Muscle - Skeletal
NEB	chr2_151492512_G_A_b38	rs2288195	chr2:151501483:151502793:clu_44439:ENSG00000183091.19	151501483:151502793:clu_44439	6.6e-18	-0.46	Muscle - Skeletal
NEB	chr2_151425421_A_C_b38	rs2432951	chr2:151501483:151502793:clu_44439:ENSG00000183091.19	151501483:151502793:clu_44439	6.6e-18	-0.46	Muscle - Skeletal
NEB	chr2_151459035_G_T_b38	rs2444260	chr2:151501483:151502793:clu_44439:ENSG00000183091.19	151501483:151502793:clu_44439	6.6e-18	-0.46	Muscle - Skeletal
NEB	chr2_151455056_G_A_b38	rs2444263	chr2:151501483:151502793:clu_44439:ENSG00000183091.19	151501483:151502793:clu_44439	6.6e-18	-0.46	Muscle - Skeletal
NEB	chr2_151437106_C_T_b38	rs2444272	chr2:151501483:151502793:clu_44439:ENSG00000183091.19	151501483:151502793:clu_44439	6.6e-18	-0.46	Muscle - Skeletal
NEB	chr2_151492880_G_A_b38	rs3771900	chr2:151501483:151502793:clu_44439:ENSG00000183091.19	151501483:151502793:clu_44439	6.6e-18	-0.46	Muscle - Skeletal
NEB	chr2_151477298_G_A_b38	rs4474880	chr2:151501483:151502793:clu_44439:ENSG00000183091.19	151501483:151502793:clu_44439	6.6e-18	-0.46	Muscle - Skeletal
NEB	chr2_151415393_A_G_b38	rs4315520	chr2:151501483:151502793:clu_44439:ENSG00000183091.19	151501483:151502793:clu_44439	8.3e-18	0.45	Muscle - Skeletal
NEB	chr2_151494612_T_C_b38	rs4994327	chr2:151501483:151502793:clu_44439:ENSG00000183091.19	151501483:151502793:clu_44439	9.4e-18	-0.45	Muscle - Skeletal
NEB	chr2_151468275_G_C_b38	rs2444274	chr2:151501483:151502793:clu_44439:ENSG00000183091.19	151501483:151502793:clu_44439	1.1e-17	-0.45	Muscle - Skeletal
NEB	chr2_151493948_T_C_b38	rs4664455	chr2:151501483:151502793:clu_44439:ENSG00000183091.19	151501483:151502793:clu_44439	1.1e-17	-0.45	Muscle - Skeletal
NEB	chr2_151435893_G_A_b38	rs2432936	chr2:151501483:151502793:clu_44439:ENSG00000183091.19	151501483:151502793:clu_44439	1.3e-17	-0.45	Muscle - Skeletal
NEB	chr2_151433909_T_C_b38	rs6715917	chr2:151501483:151502793:clu_44439:ENSG00000183091.19	151501483:151502793:clu_44439	2.4e-16	-0.44	Muscle - Skeletal
NEB	chr2_151546197_A_G_b38	rs3213818	chr2:151501483:151502793:clu_44439:ENSG00000183091.19	151501483:151502793:clu_44439	3.8e-16	-0.42	Muscle - Skeletal
NEB	chr2_151545657_C_A_b38	rs4664055	chr2:151501483:151502793:clu_44439:ENSG00000183091.19	151501483:151502793:clu_44439	3.9e-16	-0.42	Muscle - Skeletal
NEB	chr2_151544218_C_T_b38	rs7602828	chr2:151501483:151502793:clu_44439:ENSG00000183091.19	151501483:151502793:clu_44439	3.9e-16	-0.42	Muscle - Skeletal
NEB	chr2_151544191_A_G_b38	rs7563568	chr2:151501483:151502793:clu_44439:ENSG00000183091.19	151501483:151502793:clu_44439	5.2e-16	-0.42	Muscle - Skeletal
NEB	chr2_151550103_T_C_b38	rs10174130	chr2:151501483:151502793:clu_44439:ENSG00000183091.19	151501483:151502793:clu_44439	7e-16	-0.42	Muscle - Skeletal
NEB	chr2_151547168_A_G_b38	rs10208825	chr2:151501483:151502793:clu_44439:ENSG00000183091.19	151501483:151502793:clu_44439	7e-16	-0.42	Muscle - Skeletal
NEB	chr2_151547780_C_T_b38	rs2288201	chr2:151501483:151502793:clu_44439:ENSG00000183091.19	151501483:151502793:clu_44439	7e-16	-0.42	Muscle - Skeletal
NEB	chr2_151556779_C_CA_b38	rs59898635	chr2:151501483:151502793:clu_44439:ENSG00000183091.19	151501483:151502793:clu_44439	8.7e-16	-0.41	Muscle - Skeletal
NEB	chr2_151532192_A_G_b38	rs10210564	chr2:151501483:151502793:clu_44439:ENSG00000183091.19	151501483:151502793:clu_44439	3e-15	-0.43	Muscle - Skeletal
NEB	chr2_151444435_A_G_b38	rs2432940	chr2:151501483:151502793:clu_44439:ENSG00000183091.19	151501483:151502793:clu_44439	1.4e-13	-0.41	Muscle - Skeletal
NEB	chr2_151446657_G_A_b38	rs2432941	chr2:151501483:151502793:clu_44439:ENSG00000183091.19	151501483:151502793:clu_44439	3.1e-13	-0.4	Muscle - Skeletal
NEB	chr2_151456975_T_C_b38	rs2444262	chr2:151501483:151502793:clu_44439:ENSG00000183091.19	151501483:151502793:clu_44439	3.1e-13	-0.4	Muscle - Skeletal
NEB	chr2_151452361_T_C_b38	rs2444266	chr2:151501483:151502793:clu_44439:ENSG00000183091.19	151501483:151502793:clu_44439	3.1e-13	-0.4	Muscle - Skeletal
NEB	chr2_151444792_A_T_b38	rs2444270	chr2:151501483:151502793:clu_44439:ENSG00000183091.19	151501483:151502793:clu_44439	3.1e-13	-0.4	Muscle - Skeletal
NEB	chr2_151458033_C_CA_b38	rs35044903	chr2:151501483:151502793:clu_44439:ENSG00000183091.19	151501483:151502793:clu_44439	3.1e-13	-0.4	Muscle - Skeletal
NEB	chr2_151474904_C_G_b38	rs1065177	chr2:151501483:151502793:clu_44439:ENSG00000183091.19	151501483:151502793:clu_44439	4.5e-13	-0.4	Muscle - Skeletal
NEB	chr2_151465581_A_T_b38	rs2444257	chr2:151501483:151502793:clu_44439:ENSG00000183091.19	151501483:151502793:clu_44439	4.5e-13	-0.4	Muscle - Skeletal
NEB	chr2_151479914_A_G_b38	rs3815851	chr2:151501483:151502793:clu_44439:ENSG00000183091.19	151501483:151502793:clu_44439	4.5e-13	-0.4	Muscle - Skeletal
NEB	chr2_151625332_G_A_b38	rs4599105	chr2:151501483:151502793:clu_44439:ENSG00000183091.19	151501483:151502793:clu_44439	9.8e-13	-0.37	Muscle - Skeletal
NEB	chr2_151613704_T_C_b38	rs6732307	chr2:151501483:151502793:clu_44439:ENSG00000183091.19	151501483:151502793:clu_44439	1.7e-12	-0.37	Muscle - Skeletal
NEB	chr2_151633040_T_C_b38	rs13383484	chr2:151501483:151502793:clu_44439:ENSG00000183091.19	151501483:151502793:clu_44439	1.9e-12	-0.37	Muscle - Skeletal
NEB	chr2_151625947_T_C_b38	rs4664065	chr2:151501483:151502793:clu_44439:ENSG00000183091.19	151501483:151502793:clu_44439	2.2e-12	-0.37	Muscle - Skeletal
NEB	chr2_151449521_T_C_b38	rs2432944	chr2:151501483:151502793:clu_44439:ENSG00000183091.19	151501483:151502793:clu_44439	3.1e-12	-0.37	Muscle - Skeletal
NEB	chr2_151511541_C_G_b38	rs7558940	chr2:151494253:151502793:clu_43997:ENSG00000183091.19	151494253:151502793:clu_43997	5.4e-12	-0.44	Heart - Atrial Appendage
NEB	chr2_151513277_C_T_b38	rs7566225	chr2:151494253:151502793:clu_43997:ENSG00000183091.19	151494253:151502793:clu_43997	5.4e-12	-0.44	Heart - Atrial Appendage
NEB	chr2_151496329_C_G_b38	rs7575451	chr2:151494253:151502793:clu_43997:ENSG00000183091.19	151494253:151502793:clu_43997	5.4e-12	-0.44	Heart - Atrial Appendage
NEB	chr2_151440658_T_C_b38	rs2432938	chr2:151501483:151502793:clu_44439:ENSG00000183091.19	151501483:151502793:clu_44439	6.9e-12	-0.38	Muscle - Skeletal
NEB	chr2_151519421_C_T_b38	rs13391309	chr2:151494253:151502793:clu_43997:ENSG00000183091.19	151494253:151502793:clu_43997	8.2e-12	-0.44	Heart - Atrial Appendage
NEB	chr2_151633705_A_G_b38	rs6709886	chr2:151501483:151502793:clu_44439:ENSG00000183091.19	151501483:151502793:clu_44439	8.7e-12	-0.36	Muscle - Skeletal
NEB	chr2_151502229_A_G_b38	rs4233649	chr2:151494253:151502793:clu_43997:ENSG00000183091.19	151494253:151502793:clu_43997	1.1e-11	-0.44	Heart - Atrial Appendage
NEB	chr2_151494612_T_C_b38	rs4994327	chr2:151494253:151502793:clu_43997:ENSG00000183091.19	151494253:151502793:clu_43997	1.3e-11	-0.44	Heart - Atrial Appendage
NEB	chr2_151502418_T_C_b38	rs7419956	chr2:151494253:151502793:clu_43997:ENSG00000183091.19	151494253:151502793:clu_43997	1.5e-11	-0.43	Heart - Atrial Appendage
NEB	chr2_151525685_A_G_b38	rs7585717	chr2:151494253:151502793:clu_43997:ENSG00000183091.19	151494253:151502793:clu_43997	1.5e-11	-0.43	Heart - Atrial Appendage
NEB	chr2_151475485_G_T_b38	rs2432955	chr2:151494253:151502793:clu_43997:ENSG00000183091.19	151494253:151502793:clu_43997	2e-11	-0.44	Heart - Atrial Appendage
NEB	chr2_151527863_T_C_b38	rs10930688	chr2:151494253:151502793:clu_43997:ENSG00000183091.19	151494253:151502793:clu_43997	2.1e-11	-0.43	Heart - Atrial Appendage
NEB	chr2_151527399_T_C_b38	rs2288198	chr2:151494253:151502793:clu_43997:ENSG00000183091.19	151494253:151502793:clu_43997	2.1e-11	-0.43	Heart - Atrial Appendage
NEB	chr2_151529676_A_G_b38	rs4233650	chr2:151494253:151502793:clu_43997:ENSG00000183091.19	151494253:151502793:clu_43997	2.1e-11	-0.43	Heart - Atrial Appendage
NEB	chr2_151577803_T_C_b38	rs7422136	chr2:151501483:151502793:clu_44439:ENSG00000183091.19	151501483:151502793:clu_44439	3.1e-11	-0.35	Muscle - Skeletal
NEB	chr2_151515219_G_A_b38	rs10182296	chr2:151494253:151502793:clu_43997:ENSG00000183091.19	151494253:151502793:clu_43997	3.5e-11	-0.42	Heart - Atrial Appendage
NEB	chr2_151509261_T_C_b38	rs10432479	chr2:151494253:151502793:clu_43997:ENSG00000183091.19	151494253:151502793:clu_43997	3.5e-11	-0.42	Heart - Atrial Appendage
NEB	chr2_151536908_T_C_b38	rs12996964	chr2:151501483:151502793:clu_44439:ENSG00000183091.19	151501483:151502793:clu_44439	3.5e-11	0.39	Muscle - Skeletal
NEB	chr2_151531248_T_C_b38	rs6433481	chr2:151494253:151502793:clu_43997:ENSG00000183091.19	151494253:151502793:clu_43997	3.5e-11	-0.42	Heart - Atrial Appendage
NEB	chr2_151507685_G_A_b38	rs6719297	chr2:151494253:151502793:clu_43997:ENSG00000183091.19	151494253:151502793:clu_43997	3.5e-11	-0.42	Heart - Atrial Appendage
NEB	chr2_151529878_A_C_b38	rs4233651	chr2:151494253:151502793:clu_43997:ENSG00000183091.19	151494253:151502793:clu_43997	3.7e-11	-0.42	Heart - Atrial Appendage
NEB	chr2_151565562_C_G_b38	rs2288210	chr2:151501483:151502793:clu_44439:ENSG00000183091.19	151501483:151502793:clu_44439	4.3e-11	-0.35	Muscle - Skeletal
NEB	chr2_151561508_T_C_b38	rs7419413	chr2:151501483:151502793:clu_44439:ENSG00000183091.19	151501483:151502793:clu_44439	4.3e-11	-0.35	Muscle - Skeletal
NEB	chr2_151561485_C_T_b38	rs7424331	chr2:151501483:151502793:clu_44439:ENSG00000183091.19	151501483:151502793:clu_44439	4.3e-11	-0.35	Muscle - Skeletal
NEB	chr2_151525815_G_A_b38	rs7597735	chr2:151494253:151502793:clu_43997:ENSG00000183091.19	151494253:151502793:clu_43997	5.2e-11	-0.42	Heart - Atrial Appendage
NEB	chr2_151635810_G_A_b38	rs4664493	chr2:151501483:151502793:clu_44439:ENSG00000183091.19	151501483:151502793:clu_44439	5.4e-11	-0.34	Muscle - Skeletal
NEB	chr2_151570735_A_G_b38	rs7568873	chr2:151501483:151502793:clu_44439:ENSG00000183091.19	151501483:151502793:clu_44439	5.9e-11	-0.35	Muscle - Skeletal
NEB	chr2_151505884_G_C_b38	rs3815852	chr2:151494253:151502793:clu_43997:ENSG00000183091.19	151494253:151502793:clu_43997	1.7e-10	-0.41	Heart - Atrial Appendage
NEB	chr2_151539455_C_T_b38	rs10187997	chr2:151494253:151502793:clu_43997:ENSG00000183091.19	151494253:151502793:clu_43997	6.8e-10	-0.4	Heart - Atrial Appendage
NEB	chr2_151533028_T_C_b38	rs6433482	chr2:151494253:151502793:clu_43997:ENSG00000183091.19	151494253:151502793:clu_43997	6.8e-10	-0.4	Heart - Atrial Appendage
NEB	chr2_151539826_A_G_b38	rs9287981	chr2:151494253:151502793:clu_43997:ENSG00000183091.19	151494253:151502793:clu_43997	6.8e-10	-0.4	Heart - Atrial Appendage
NEB	chr2_151539927_A_G_b38	rs9287982	chr2:151494253:151502793:clu_43997:ENSG00000183091.19	151494253:151502793:clu_43997	6.8e-10	-0.4	Heart - Atrial Appendage
NEB	chr2_151449521_T_C_b38	rs2432944	chr2:151494253:151502793:clu_43997:ENSG00000183091.19	151494253:151502793:clu_43997	1.1e-09	-0.4	Heart - Atrial Appendage
NEB	chr2_151556779_C_CA_b38	rs59898635	chr2:151494253:151502793:clu_43997:ENSG00000183091.19	151494253:151502793:clu_43997	1.8e-09	-0.38	Heart - Atrial Appendage
NEB	chr2_151541889_T_C_b38	rs6725513	chr2:151494253:151502793:clu_43997:ENSG00000183091.19	151494253:151502793:clu_43997	1.8e-09	-0.39	Heart - Atrial Appendage
NEB	chr2_151542058_G_A_b38	rs6735678	chr2:151494253:151502793:clu_43997:ENSG00000183091.19	151494253:151502793:clu_43997	1.8e-09	-0.39	Heart - Atrial Appendage
NEB	chr2_151440658_T_C_b38	rs2432938	chr2:151494253:151502793:clu_43997:ENSG00000183091.19	151494253:151502793:clu_43997	2.2e-09	-0.4	Heart - Atrial Appendage
NEB	chr2_151446657_G_A_b38	rs2432941	chr2:151494253:151502793:clu_43997:ENSG00000183091.19	151494253:151502793:clu_43997	2.7e-09	-0.4	Heart - Atrial Appendage
NEB	chr2_151456975_T_C_b38	rs2444262	chr2:151494253:151502793:clu_43997:ENSG00000183091.19	151494253:151502793:clu_43997	2.7e-09	-0.4	Heart - Atrial Appendage
NEB	chr2_151452361_T_C_b38	rs2444266	chr2:151494253:151502793:clu_43997:ENSG00000183091.19	151494253:151502793:clu_43997	2.7e-09	-0.4	Heart - Atrial Appendage
NEB	chr2_151444792_A_T_b38	rs2444270	chr2:151494253:151502793:clu_43997:ENSG00000183091.19	151494253:151502793:clu_43997	2.7e-09	-0.4	Heart - Atrial Appendage
NEB	chr2_151458033_C_CA_b38	rs35044903	chr2:151494253:151502793:clu_43997:ENSG00000183091.19	151494253:151502793:clu_43997	2.7e-09	-0.4	Heart - Atrial Appendage
NEB	chr2_151550103_T_C_b38	rs10174130	chr2:151494253:151502793:clu_43997:ENSG00000183091.19	151494253:151502793:clu_43997	3.1e-09	-0.38	Heart - Atrial Appendage
NEB	chr2_151547168_A_G_b38	rs10208825	chr2:151494253:151502793:clu_43997:ENSG00000183091.19	151494253:151502793:clu_43997	3.1e-09	-0.38	Heart - Atrial Appendage
NEB	chr2_151547780_C_T_b38	rs2288201	chr2:151494253:151502793:clu_43997:ENSG00000183091.19	151494253:151502793:clu_43997	3.1e-09	-0.38	Heart - Atrial Appendage
NEB	chr2_151546197_A_G_b38	rs3213818	chr2:151494253:151502793:clu_43997:ENSG00000183091.19	151494253:151502793:clu_43997	3.1e-09	-0.38	Heart - Atrial Appendage
NEB	chr2_151577803_T_C_b38	rs7422136	chr2:151494253:151502793:clu_43997:ENSG00000183091.19	151494253:151502793:clu_43997	3.4e-09	-0.38	Heart - Atrial Appendage
NEB	chr2_151570735_A_G_b38	rs7568873	chr2:151494253:151502793:clu_43997:ENSG00000183091.19	151494253:151502793:clu_43997	3.4e-09	-0.38	Heart - Atrial Appendage
NEB	chr2_151545657_C_A_b38	rs4664055	chr2:151494253:151502793:clu_43997:ENSG00000183091.19	151494253:151502793:clu_43997	3.7e-09	-0.37	Heart - Atrial Appendage
NEB	chr2_151544218_C_T_b38	rs7602828	chr2:151494253:151502793:clu_43997:ENSG00000183091.19	151494253:151502793:clu_43997	3.7e-09	-0.37	Heart - Atrial Appendage
NEB	chr2_151544191_A_G_b38	rs7563568	chr2:151494253:151502793:clu_43997:ENSG00000183091.19	151494253:151502793:clu_43997	4.3e-09	-0.37	Heart - Atrial Appendage
NEB	chr2_151474904_C_G_b38	rs1065177	chr2:151494253:151502793:clu_43997:ENSG00000183091.19	151494253:151502793:clu_43997	5e-09	-0.39	Heart - Atrial Appendage
NEB	chr2_151465581_A_T_b38	rs2444257	chr2:151494253:151502793:clu_43997:ENSG00000183091.19	151494253:151502793:clu_43997	5e-09	-0.39	Heart - Atrial Appendage
NEB	chr2_151479914_A_G_b38	rs3815851	chr2:151494253:151502793:clu_43997:ENSG00000183091.19	151494253:151502793:clu_43997	5e-09	-0.39	Heart - Atrial Appendage
NEB	chr2_151433909_T_C_b38	rs6715917	chr2:151494253:151502793:clu_43997:ENSG00000183091.19	151494253:151502793:clu_43997	8.2e-09	-0.37	Heart - Atrial Appendage
NEB	chr2_151421588_T_C_b38	rs13002073	chr2:151494253:151502793:clu_43997:ENSG00000183091.19	151494253:151502793:clu_43997	9.6e-09	0.37	Heart - Atrial Appendage
NEB	chr2_151463604_G_A_b38	rs2123465	chr2:151494253:151502793:clu_43997:ENSG00000183091.19	151494253:151502793:clu_43997	9.6e-09	-0.37	Heart - Atrial Appendage
NEB	chr2_151492512_G_A_b38	rs2288195	chr2:151494253:151502793:clu_43997:ENSG00000183091.19	151494253:151502793:clu_43997	9.6e-09	-0.37	Heart - Atrial Appendage
NEB	chr2_151425421_A_C_b38	rs2432951	chr2:151494253:151502793:clu_43997:ENSG00000183091.19	151494253:151502793:clu_43997	9.6e-09	-0.37	Heart - Atrial Appendage
NEB	chr2_151459035_G_T_b38	rs2444260	chr2:151494253:151502793:clu_43997:ENSG00000183091.19	151494253:151502793:clu_43997	9.6e-09	-0.37	Heart - Atrial Appendage
NEB	chr2_151455056_G_A_b38	rs2444263	chr2:151494253:151502793:clu_43997:ENSG00000183091.19	151494253:151502793:clu_43997	9.6e-09	-0.37	Heart - Atrial Appendage
NEB	chr2_151437106_C_T_b38	rs2444272	chr2:151494253:151502793:clu_43997:ENSG00000183091.19	151494253:151502793:clu_43997	9.6e-09	-0.37	Heart - Atrial Appendage
NEB	chr2_151492880_G_A_b38	rs3771900	chr2:151494253:151502793:clu_43997:ENSG00000183091.19	151494253:151502793:clu_43997	9.6e-09	-0.37	Heart - Atrial Appendage
NEB	chr2_151415393_A_G_b38	rs4315520	chr2:151494253:151502793:clu_43997:ENSG00000183091.19	151494253:151502793:clu_43997	9.6e-09	0.37	Heart - Atrial Appendage
NEB	chr2_151477298_G_A_b38	rs4474880	chr2:151494253:151502793:clu_43997:ENSG00000183091.19	151494253:151502793:clu_43997	9.6e-09	-0.37	Heart - Atrial Appendage
NEB	chr2_151435893_G_A_b38	rs2432936	chr2:151494253:151502793:clu_43997:ENSG00000183091.19	151494253:151502793:clu_43997	1.1e-08	-0.37	Heart - Atrial Appendage
NEB	chr2_151468275_G_C_b38	rs2444274	chr2:151494253:151502793:clu_43997:ENSG00000183091.19	151494253:151502793:clu_43997	1.7e-08	-0.37	Heart - Atrial Appendage
NEB	chr2_151493948_T_C_b38	rs4664455	chr2:151494253:151502793:clu_43997:ENSG00000183091.19	151494253:151502793:clu_43997	1.7e-08	-0.37	Heart - Atrial Appendage
NEB	chr2_151565562_C_G_b38	rs2288210	chr2:151494253:151502793:clu_43997:ENSG00000183091.19	151494253:151502793:clu_43997	1.9e-08	-0.37	Heart - Atrial Appendage
NEB	chr2_151561508_T_C_b38	rs7419413	chr2:151494253:151502793:clu_43997:ENSG00000183091.19	151494253:151502793:clu_43997	1.9e-08	-0.37	Heart - Atrial Appendage
NEB	chr2_151561485_C_T_b38	rs7424331	chr2:151494253:151502793:clu_43997:ENSG00000183091.19	151494253:151502793:clu_43997	1.9e-08	-0.37	Heart - Atrial Appendage
NEB	chr2_151444435_A_G_b38	rs2432940	chr2:151494253:151502793:clu_43997:ENSG00000183091.19	151494253:151502793:clu_43997	2e-08	-0.38	Heart - Atrial Appendage
NEB	chr2_151532192_A_G_b38	rs10210564	chr2:151494253:151502793:clu_43997:ENSG00000183091.19	151494253:151502793:clu_43997	3.2e-08	-0.38	Heart - Atrial Appendage
NEB	chr2_151633705_A_G_b38	rs6709886	chr2:151494253:151502793:clu_43997:ENSG00000183091.19	151494253:151502793:clu_43997	7e-08	-0.34	Heart - Atrial Appendage
NEB	chr2_151633040_T_C_b38	rs13383484	chr2:151494253:151502793:clu_43997:ENSG00000183091.19	151494253:151502793:clu_43997	9.8e-08	-0.34	Heart - Atrial Appendage
NEB	chr2_151625947_T_C_b38	rs4664065	chr2:151494253:151502793:clu_43997:ENSG00000183091.19	151494253:151502793:clu_43997	9.8e-08	-0.34	Heart - Atrial Appendage
NEB	chr2_151613704_T_C_b38	rs6732307	chr2:151494253:151502793:clu_43997:ENSG00000183091.19	151494253:151502793:clu_43997	9.8e-08	-0.34	Heart - Atrial Appendage
NEB	chr2_151635810_G_A_b38	rs4664493	chr2:151494253:151502793:clu_43997:ENSG00000183091.19	151494253:151502793:clu_43997	1.1e-07	-0.33	Heart - Atrial Appendage
NEB	chr2_151625332_G_A_b38	rs4599105	chr2:151494253:151502793:clu_43997:ENSG00000183091.19	151494253:151502793:clu_43997	3.6e-07	-0.32	Heart - Atrial Appendage
NEB	chr2_151386857_C_A_b38	rs6707824	chr2:151501483:151502793:clu_44439:ENSG00000183091.19	151501483:151502793:clu_44439	4e-07	-0.3	Muscle - Skeletal
NEB	chr2_151402755_G_T_b38	rs61345365	chr2:151501483:151502793:clu_44439:ENSG00000183091.19	151501483:151502793:clu_44439	8.6e-07	-0.29	Muscle - Skeletal
NEB	chr2_151536908_T_C_b38	rs12996964	chr2:151494253:151502793:clu_43997:ENSG00000183091.19	151494253:151502793:clu_43997	9e-07	0.36	Heart - Atrial Appendage

## Sheet: Suppl_TableS7
Note: rsID, rs number of the SNP; CHR, Chromosome; BP, base pair position on hg19; PMID, ; Year, The year of the original study is published. If the study is not published, the year of the data was distributed; Domain, General domain of the trait; Trait, The trait name used in the original study (or as close as possible); P-value, The significant p-values were listed after multiple comparision co…
Supplementary Table S7. Phenome-wide association analysis (PheWAS) for the exonic variants in the genomic loci associated with the SMI and in LD (r2 > 0.6) with the independent genome-wide significant SNP (rs138684936)
rsID	CHR	BP	atlas ID	PMID	Year	Domain	Trait	P-value	N	EA	NEA
rs138684936	2	152366574	3886	27863252	2016	Immunological	Mean corpuscular hemoglobin concentration (three-way meta)	1.31.E-03	172851	A	C
			4135	29403010	2018	Immunological	Red blood cell count	1.42.E-03	108794	C	A
rs2444263	2	152311570	4205	31152163	2019	Metabolic	Estimated glomerular filtration rate	4.11.E-08	765348	A	G
			4206	31152163	2019	Metabolic	Estimated glomerular filtration rate	1.04.E-07	567460	A	G
			3451	31427789	2019	Metabolic	Impedance measures - Impedance of arm (left)	4.09.E-07	379803	A	G
			3450	31427789	2019	Metabolic	Impedance measures - Impedance of arm (right)	4.27.E-07	379786	A	G
			800	24816252	2014	Metabolic	::::X-12749	8.36.E-06	7178	A	G
			3366	31427789	2019	Reproduction	Age at menopause (last menstrual period) (female)	1.22.E-05	119160	A	G
			3887	27863252	2016	Immunological	Mean corpuscular hemoglobin (three-way meta)	1.81.E-05	172332	G	A
			3888	27863252	2016	Immunological	Mean corpuscular volume (three-way meta)	3.85.E-05	172433	G	A
			4070	BioRxiv: https://doi.org/10.1101/261081	2018	Psychiatric	Ever smoker	4.06.E-05	518633	A	G
			3447	31427789	2019	Metabolic	Impedance measures - Impedance of whole body	5.14.E-05	379792	A	G
			700	24816252	2014	Metabolic	Amino acid::Phenylalanine & tyrosine metabolism::X-11423--O-sulfo-L-tyrosine	8.54.E-05	7765	A	G
			3468	31427789	2019	Metabolic	Impedance measures - Trunk fat percentage	9.48.E-05	379600	A	G
			4215	31015462	2019	Metabolic	Estimated glomerular filtration rate	9.49.E-05	350504	A	G
			4304	30664634	2019	Metabolic	Legs-leg fat ratio (female)	1.30.E-04	195068	G	A
			4306	30664634	2019	Metabolic	Trunk-trunk fat ratio (female)	1.75.E-04	195068	A	G
rs2123465	2	152320118	4205	31152163	2019	Metabolic	Estimated glomerular filtration rate	4.18.E-08	765348	A	G
			4206	31152163	2019	Metabolic	Estimated glomerular filtration rate	1.01.E-07	567460	A	G
			3451	31427789	2019	Metabolic	Impedance measures - Impedance of arm (left)	5.36.E-07	379803	A	G
			3450	31427789	2019	Metabolic	Impedance measures - Impedance of arm (right)	5.76.E-07	379786	A	G
			800	24816252	2014	Metabolic	::::X-12749	8.16.E-06	7178	A	G
			3366	31427789	2019	Reproduction	Age at menopause (last menstrual period) (female)	1.28.E-05	119160	A	G
			3887	27863252	2016	Immunological	Mean corpuscular hemoglobin (three-way meta)	1.58.E-05	172332	G	A
			3888	27863252	2016	Immunological	Mean corpuscular volume (three-way meta)	3.01.E-05	172433	G	A
			3447	31427789	2019	Metabolic	Impedance measures - Impedance of whole body	6.41.E-05	379792	A	G
			4070	BioRxiv: https://doi.org/10.1101/261081	2018	Psychiatric	Ever smoker	6.45.E-05	518633	A	G
			3468	31427789	2019	Metabolic	Impedance measures - Trunk fat percentage	8.85.E-05	379600	A	G
			4215	31015462	2019	Metabolic	Estimated glomerular filtration rate	1.00.E-04	350504	A	G
			700	24816252	2014	Metabolic	Amino acid::Phenylalanine & tyrosine metabolism::X-11423--O-sulfo-L-tyrosine	1.05.E-04	7765	A	G
			4304	30664634	2019	Metabolic	Legs-leg fat ratio (female)	1.08.E-04	195068	G	A
			4306	30664634	2019	Metabolic	Trunk-trunk fat ratio (female)	1.40.E-04	195068	A	G
rs2444257	2	152322095	3999	29500382	2018	Psychiatric	Worry too long after embarrassment (WORR-EMB)	2.90.E-05	261094	T	C
			3292	31427789	2019	Psychiatric	Worry too long after embarrassment	4.07.E-05	370660	T	C
			3657	31427789	2019	Psychiatric	Alcohol - Alcohol drinker status: Previous vs Current	3.52.E-04	373560	T	C
rs1065177	2	152331418	4205	31152163	2019	Metabolic	Estimated glomerular filtration rate	1.51.E-06	765348	G	C
			4206	31152163	2019	Metabolic	Estimated glomerular filtration rate	8.00.E-06	567460	G	C
			3366	31427789	2019	Reproduction	Age at menopause (last menstrual period) (female)	1.76.E-05	119160	G	C
			3450	31427789	2019	Metabolic	Impedance measures - Impedance of arm (right)	1.37.E-04	379786	G	C
			3468	31427789	2019	Metabolic	Impedance measures - Trunk fat percentage	1.57.E-04	379600	G	C
			3451	31427789	2019	Metabolic	Impedance measures - Impedance of arm (left)	2.35.E-04	379803	G	C
rs7575451	2	152352843	4205	31152163	2019	Metabolic	Estimated glomerular filtration rate	6.44.E-10	765348	G	C
			4206	31152163	2019	Metabolic	Estimated glomerular filtration rate	5.99.E-09	567460	G	C
			3450	31427789	2019	Metabolic	Impedance measures - Impedance of arm (right)	8.27.E-07	379786	G	C
			3887	27863252	2016	Immunological	Mean corpuscular hemoglobin (three-way meta)	1.07.E-06	172332	C	G
			3888	27863252	2016	Immunological	Mean corpuscular volume (three-way meta)	1.99.E-06	172433	C	G
			3451	31427789	2019	Metabolic	Impedance measures - Impedance of arm (left)	2.37.E-06	379803	G	C
			4215	31015462	2019	Metabolic	Estimated glomerular filtration rate	1.05.E-05	350504	G	C
			3366	31427789	2019	Reproduction	Age at menopause (last menstrual period) (female)	1.36.E-05	119160	G	C
			3468	31427789	2019	Metabolic	Impedance measures - Trunk fat percentage	4.14.E-05	379600	G	C
			3300	31427789	2019	Psychiatric	Frequency of tiredness / lethargy in last 2 weeks	7.76.E-05	375053	G	C
			3851	27863252	2016	Immunological	Mean corpuscular hemoglobin (two-way meta)	8.48.E-05	132224	C	G
			3447	31427789	2019	Metabolic	Impedance measures - Impedance of whole body	9.61.E-05	379792	G	C
			3852	27863252	2016	Immunological	Mean corpuscular volume (two-way meta)	9.84.E-05	132353	C	G
			3854	27863252	2016	Immunological	Monocyte percentage of white cells (two-way meta)	1.38.E-04	131305	G	C
			4070	BioRxiv: https://doi.org/10.1101/261081	2018	Psychiatric	Ever smoker	1.44.E-04	518633	G	C
			3842	27863252	2016	Immunological	Granulocyte percentage of myeloid white cells (two-way meta)	1.51.E-04	130543	C	G
			4306	30664634	2019	Metabolic	Trunk-trunk fat ratio (female)	2.71.E-04	195068	G	C
rs2288210	2	152422076	3888	27863252	2016	Immunological	Mean corpuscular volume (three-way meta)	3.22.E-08	172433	C	G
			3887	27863252	2016	Immunological	Mean corpuscular hemoglobin (three-way meta)	1.69.E-07	172332	C	G
			4205	31152163	2019	Metabolic	Estimated glomerular filtration rate	1.52.E-06	765348	G	C
			4206	31152163	2019	Metabolic	Estimated glomerular filtration rate	1.62.E-06	567460	G	C
			3852	27863252	2016	Immunological	Mean corpuscular volume (two-way meta)	1.57.E-05	132353	C	G
			3450	31427789	2019	Metabolic	Impedance measures - Impedance of arm (right)	6.08.E-05	379786	G	C
			3851	27863252	2016	Immunological	Mean corpuscular hemoglobin (two-way meta)	6.50.E-05	132224	C	G
			800	24816252	2014	Metabolic	::::X-12749	1.46.E-04	7178	G	C
			3300	31427789	2019	Psychiatric	Frequency of tiredness / lethargy in last 2 weeks	2.15.E-04	375053	G	C
			3451	31427789	2019	Metabolic	Impedance measures - Impedance of arm (left)	2.28.E-04	379803	G	C
rs6709886	2	152490219	3888	27863252	2016	Immunological	Mean corpuscular volume (three-way meta)	1.30.E-07	172433	A	G
			3450	31427789	2019	Metabolic	Impedance measures - Impedance of arm (right)	7.08.E-07	379786	G	A
			3887	27863252	2016	Immunological	Mean corpuscular hemoglobin (three-way meta)	1.01.E-06	172332	A	G
			3451	31427789	2019	Metabolic	Impedance measures - Impedance of arm (left)	3.02.E-06	379803	G	A
			4205	31152163	2019	Metabolic	Estimated glomerular filtration rate	1.19.E-05	765348	G	A
			4206	31152163	2019	Metabolic	Estimated glomerular filtration rate	1.31.E-05	567460	G	A
			3852	27863252	2016	Immunological	Mean corpuscular volume (two-way meta)	8.01.E-05	132353	A	G
			3300	31427789	2019	Psychiatric	Frequency of tiredness / lethargy in last 2 weeks	2.23.E-04	375053	G	A
			3468	31427789	2019	Metabolic	Impedance measures - Trunk fat percentage	2.85.E-04	379600	G	A
			3447	31427789	2019	Metabolic	Impedance measures - Impedance of whole body	3.73.E-04	379792	G	A

## Sheet: Suppl_TableS8
Note: CHR, chromosome, START/STOP, the annotation boundaries of the gene on the chromosome; NSNPS, the number of SNPs annotated to that gene that were found in the data and were not excluded based on internal SNP QC; NPARAM, the number of relevant parameters used in the model; N, the sample size used when analysing that gene; ZSTAT, the Z-value for the gene, based on its (permutation) p-value; th…
Supplementary Table S8. Gene-based p-values for GO_bp: regulation of multicellular organism growth.
GENE	CHR	START	STOP	NSNPS	NPARAM	N	ZSTAT	P
ZMPSTE24	1	40703779	40779856	198	23	2046	2.1626	0.015285
CSF1	1	110432864	110493614	134	18	2046	0.80329	0.21091
HTRA2	2	74736504	74780472	2	1	2046	0.2086	0.41738
MBD5	2	148758580	149295805	987	32	2046	0.11347	0.45483
CREB1	2	208374461	208488155	38	4	2046	0.1348	0.44639
VIL1	2	219263815	219338018	85	6	2046	-0.90161	0.81637
NPPC	2	232766530	232811113	28	5	2046	0.90987	0.18144
PRLH	2	238455217	238495818	101	7	2046	2.9507	0.0015852
GHRL	3	10307359	10354631	130	14	2046	-0.8261	0.79563
CACNA2D2	3	50380233	50561675	284	17	2046	-0.036468	0.51455
POU1F1	3	87288554	87345737	118	12	2046	-0.63739	0.73806
DRD3	3	113827499	113938254	167	17	2046	-0.50602	0.69358
PLS1	3	142295229	142452506	319	16	2046	-0.52227	0.69926
GHSR	3	172142923	172186246	120	8	2046	-0.2544	0.60041
PIK3CA	3	178845902	178977881	245	10	2046	0.40694	0.34203
PLAC8	4	83991201	84078228	55	5	2046	0.95777	0.16909
NPY1R	4	164225113	164285984	147	20	2046	2.3737	0.0088047
SLC6A3	5	1372909	1465545	180	18	2046	2.093	0.018176
NIPBL	5	36856861	37086515	211	14	2046	3.0137	0.0012904
GHR	5	42403879	42741979	446	15	2046	0.015031	0.494
ADRB2	5	148186156	148228196	105	12	2046	0.5691	0.28464
SH3PXD2B	5	171732185	171901527	529	19	2046	0.41112	0.34049
STC2	5	172721716	172776506	129	21	2046	-1.2297	0.89059
PRL	6	22267480	22317730	131	20	2046	0.34176	0.36627
POU3F2	6	99262580	99306660	76	14	2046	2.0187	0.02176
EZR	6	159166773	159260444	304	9	2046	-0.28443	0.61196
GHRHR	7	30958284	31052869	182	17	2046	0.63671	0.26216
SMO	7	128808713	128873386	111	11	2046	0.22671	0.41032
GPAT4	8	41414706	41502520	279	14	2046	0.16507	0.43445
CHD7	8	61571337	61799465	213	21	2046	-0.17044	0.56767
HSF1	8	145495280	145558385	88	4	2046	-0.15151	0.56021
FXN	9	71630175	71735094	376	16	2046	1.7529	0.039806
PTCH1	9	98185262	98299339	351	25	2046	-0.021984	0.50877
GPR21	9	125776806	125817975	55	4	2046	0.43592	0.33145
SGPL1	10	72555717	72660930	203	18	2046	-0.44014	0.67008
TNKS2	10	93538069	93645033	252	13	2046	3.0391	0.0011862
GPAM	10	113889624	113995135	166	18	2046	0.5808	0.28069
ADRB1	10	115783806	115826667	101	3	2046	1.1175	0.1319
FGFR2	10	123217848	123377972	238	33	2046	1.3938	0.081694
IGF2	11	2130342	2190833	96	7	2046	-0.68082	0.75201
DRD2	11	113260318	113366413	239	23	2046	-0.51195	0.69566
CDK4	12	58121510	58169796	18	4	2046	-0.88497	0.81191
SOCS2	12	93943590	93997263	128	15	2046	0.070376	0.47195
IGF1	12	102769645	102894423	142	10	2046	1.5575	0.059671
PTPN11	12	112836155	112967717	78	4	2046	1.3287	0.091982
ATP8A2	13	25926209	26619989	1634	69	2046	2.0028	0.022602
LGMN	14	93150152	93235047	98	15	2046	-0.1353	0.55381
DIO3	14	102007688	102049789	29	3	2046	-1.6183	0.9472
PPIB	15	64428011	64475404	26	3	2046	-0.5666	0.71451
BBS4	15	72958527	73050817	109	9	2046	-0.74295	0.77124
FTO	16	53717875	54175853	1108	83	2046	-0.20457	0.58104
BBS2	16	56480748	56574195	220	16	2046	0.8308	0.20304
RAI1	17	17564787	17734767	222	24	2046	0.18294	0.42742
STAT5B	17	40331186	40448725	163	12	2046	-0.68089	0.75203
STAT5A	17	40419565	40483961	106	6	2046	-0.22995	0.59093
STAT3	17	40445342	40560586	200	10	2046	0.2269	0.41025
GH1	17	61974560	62016179	91	6	2046	-0.44842	0.67307
AFG3L2	18	12308943	12397313	218	11	2046	0.34514	0.36499
BCL2	18	60770579	61007361	383	49	2046	0.31543	0.37622
GAMT	19	1377091	1421569	52	4	2046	0.32203	0.37372
GDF15	19	18465541	18519986	126	13	2046	2.0098	0.022226
SPTBN4	19	40952148	41102370	236	30	2046	0.79602	0.21301
ATRN	20	3431687	3651769	252	25	2046	1.3837	0.083224
MKKS	20	10361657	10434870	307	10	2046	0.68566	0.24646
GDF5	20	34001145	34062568	124	7	2046	-0.48344	0.68561
GHRH	20	35859489	35910238	55	6	2046	-1.1261	0.86994
APP	21	27232861	27563446	970	70	2046	1.4986	0.066984
SOD1	21	33011935	33061244	42	4	2046	-0.96175	0.83191
